# Supplementary material for: Tumor Intrinsic Immunogenicity Suppressor SETDB1 Worsens the Prognosis of Patients with Hepatocellular Carcinoma
Source: Cells. 2024 Dec 19;13(24):2102. doi: 10.3390/cells13242102 (PMC11675013; doi:10.3390/cells13242102)
Supplement: Supplementary file 1 [file cells-13-02102-s001.zip › cells-3292618-supplementary.xls]

gene	conMean	treatMean	logFC	pValue	fdr
AC007114.2	0.0311048541027027	0.0685238626236559	1.13946673772494	3.24499554263937e-16	3.36781889122609e-15
LINC01224	0.130665995616216	0.363035530215054	1.47422700689747	7.39011248585019e-08	2.55660961739345e-07
AC006557.5	0.0190157496756757	0.0416752900268817	1.13199742245206	0.000109888652222618	0.000245944057852185
AC093367.1	0.0206261691621622	0.0631734489086021	1.61484243866745	5.17311093545753e-10	2.35684726925681e-09
AL109806.1	0.0179148106864865	0.0418813975376344	1.22515678621918	6.56559547785177e-10	2.96127511090723e-09
Z98885.3	0.0383176457189189	0.0899207661989247	1.23064540563798	1.10874495916617e-13	8.03776301094025e-13
AL512306.3	0.0871884692756757	0.177309439854839	1.02406009105778	4.19102394795741e-11	2.17662020743155e-10
PHBP19	0.0300061862756757	0.0618340933548387	1.04314254669478	5.8678240306685e-08	2.0567992453584e-07
AL117327.1	0.0732888714918919	0.167101027053763	1.18905454579674	1.23981452352075e-07	4.17117305449925e-07
EVX1	0.0558966692378378	0.204888853983871	1.87400727978247	5.09700977861551e-05	0.000119992105204907
HSPA8P15	0.0665402305891892	0.150513867295699	1.1775976420736	4.38163529701271e-15	3.84981966002173e-14
AP001626.1	0.0278174639459459	0.108357168569892	1.96173179695363	3.25524922667648e-09	1.3370664264551e-08
Z97832.2	0.0746920280810811	0.165927823870968	1.15152965043794	4.07579592391761e-22	1.1819132528809e-20
RN7SL541P	0.0728935547945946	0.178635948908602	1.2931592762704	3.2883800067715e-11	1.73464282584541e-10
AC009690.1	0.0584447970486486	0.130180668806452	1.15536872919328	1.38553925875692e-08	5.25025620773167e-08
GRIP1	0.0412327698432432	0.0966359178978495	1.22876813487335	0.00244665178824859	0.00437753325845472
MIR4635	0.516938066167568	1.03878971922043	1.00684029285945	2.54641103421304e-11	1.36073419262224e-10
EVPL	0.24106009007027	0.592654269268817	1.29779792173932	0.000198704179618167	0.00042617640839205
SPON1-AS1	0.0680133038648649	0.143253581	1.07468232334695	0.00381489319396505	0.00658164409110813
AL033527.3	0.0640859589243243	0.138277482091398	1.10948603312209	3.04402979206657e-05	7.41985942448109e-05
AC104316.2	0.107446909172973	0.043159764188172	-1.31586509515993	0.00030433974801761	0.000633911167986093
ABHD17AP4	0.0228570756648649	0.0594312825752688	1.37858167891319	0.0081641156374487	0.0132753145736639
AC011487.1	0.0817637064756757	0.213625446806452	1.3855510068857	9.43991480679479e-08	3.21846046835911e-07
BRD9P2	0.179079204102703	0.376426998586022	1.07177229515144	7.15817294547964e-08	2.48011549639958e-07
AL139130.1	0.0155737761081081	0.0464832908225806	1.57759341809192	2.55819370199478e-06	7.26927414259883e-06
JAKMIP3	0.0659672534918919	0.135705403005376	1.04065621617364	0.00140390435607783	0.00262460018315938
RFX4	0.00779267761081081	0.0203295764784946	1.38338912289123	0.00223559758663394	0.00402996091176684
RN7SL49P	0.0527375184702703	0.109744556650538	1.05724779077278	3.26958797964116e-06	9.15957170638995e-06
ZNF850	0.186374605902703	0.388502320317204	1.05971791323707	5.32080873959302e-23	1.86220915873617e-21
MEP1A	0.514606889832432	1.20084130244086	1.22250282593804	4.42543083709303e-06	1.2176941653626e-05
AC092611.1	0.0189599875243243	0.0411849530806452	1.11915933020884	6.35016588725719e-09	2.5219516184869e-08
CSNK1G2-AS1	0.0105661969081081	0.0220447588870968	1.06097949683552	2.80217600469143e-06	7.92058700417491e-06
DLX6	0.0732468943189189	0.202531492698925	1.46730676234178	8.82773390594122e-05	0.000200495778905645
AC109361.2	0.0382565585297297	0.0965753947258065	1.33594857103583	1.86957976854437e-05	4.7012813678824e-05
RIMKLBP2	0.152114226572973	0.407114960553763	1.42028114995182	1.43951253770727e-23	5.73960070216543e-22
WIF1	0.0679732084648649	0.254736091215054	1.90596524880401	1.73906916082158e-06	5.05336759496575e-06
LINC02595	0.0899211239567568	0.203806088129032	1.18046517501833	4.16676072749115e-08	1.48617414822434e-07
SLC16A6P1	0.0388137123459459	0.103594041349462	1.41630269097269	1.40445736852464e-16	1.52678693828526e-15
GUSBP3	0.0428289583351351	0.0950594691989247	1.15024375668432	0.004757480968354	0.00807135009234178
AC073957.3	0.22748882952973	0.560277138532258	1.3003449203994	2.1434118222586e-21	5.39040264561821e-20
AC006330.1	0.0503144720594595	0.104199930827957	1.05030898959764	7.28917729333124e-17	8.30379650156663e-16
AL353804.2	0.0535907674378378	0.111750396827957	1.06022357326882	5.3450246115343e-07	1.65771415613603e-06
PRDM9	0.0278044644432432	0.0658218307473118	1.2432496047935	0.000694724651261074	0.00136821934248752
AC016722.2	0.0786718314864865	0.162851334123656	1.04963646358057	2.98639347981234e-15	2.67999035960795e-14
AC138904.1	0.0368598299081081	0.088973477016129	1.27132591935087	4.9135553729863e-07	1.52992316624097e-06
AC125603.2	0.195100764627027	0.399777107193548	1.03497642798613	1.82437029416853e-08	6.80768651603033e-08
AL691432.1	0.183297607362162	0.388439443177419	1.08350174922295	3.2925773430938e-18	4.69550970394005e-17
AL161891.1	0.127528928345946	0.260853547596774	1.03241551251485	6.10326754577915e-20	1.16612221980018e-18
AC122129.1	0.0542492518918919	0.112185087892473	1.04820577192615	2.0545437970729e-11	1.10909274084062e-10
FAT3	0.0237057392594595	0.0587035581774194	1.30821156756928	0.000115252511432911	0.000257172410838389
AC124312.2	0.119186039475676	0.346241052483871	1.5385615300702	6.84925091978232e-10	3.08039039670881e-09
AC011487.4	0.0571393994162162	0.154129136612903	1.43158183757549	1.03269985388618e-09	4.53995178263745e-09
RIPPLY3	0.174900855427027	0.472252526215054	1.43302116863585	4.68103148222697e-10	2.14428853518701e-09
AL359881.3	0.017821816827027	0.0694919878010753	1.96320223096595	4.945534700466e-08	1.74668837887298e-07
TRIM60P17	0.046933486627027	0.123292900215054	1.39340017959016	8.95731417376726e-07	2.69414370810171e-06
NRBF2P5	0.0713374563081081	0.163206272306452	1.19396482429312	4.7330309682383e-16	4.78026642760068e-15
AC135279.2	0.0793980380756757	0.162836376419355	1.03624775885916	2.75889194851285e-11	1.46855340537759e-10
AIRE	0.0233503491405405	0.046706041655914	1.0001650600457	0.00493288502671771	0.00834141523206681
NKX3-2	0.0652797017027027	0.140364156817204	1.10446820820274	0.000242960020651015	0.00051422388378842
ZNF528	0.330487504643243	0.668449359580645	1.01622254259171	3.33105371092678e-12	1.99617651514016e-11
NCAPD2P1	0.169911247572973	0.412445455166667	1.27942198191401	1.3114322238448e-07	4.40095626696832e-07
AC010522.1	0.0621364512648649	0.126484575344086	1.02544970679122	3.130487875286e-10	1.46300378281402e-09
AC090921.1	0.0441311848162162	0.0938893276505376	1.08916269610071	0.00448325375376128	0.00763592506529439
ERVW-1	0.00648993724864865	0.0378983812096774	2.54585979252633	3.14984081056291e-05	7.65999214296224e-05
CU633906.2	0.0106417002054054	0.0312232776612903	1.55289332601189	5.70471449975164e-13	3.75138571709921e-12
FALEC	0.117077723740541	0.266010281435484	1.18401540588478	3.39632790686408e-18	4.82980061653882e-17
BMP7	0.113447185378378	0.242601183693548	1.09656577340763	0.00168870940280593	0.00311384371735011
AC111000.2	0.0812780800054054	0.199942107370968	1.29864410499764	0.000425288272765161	0.000866007206901761
CU634019.6	0.0219771854972973	0.0447875415322581	1.02709083653148	4.89834247095018e-09	1.96800592993421e-08
XKR5	0.00905263962702703	0.0212067534731183	1.22811334763691	0.00030247348964215	0.000630440816004345
AC000036.1	0.00927666090810811	0.0205138360322581	1.14491978475937	3.07170726704153e-05	7.47936529347565e-05
PRAMEF33	0.527215409762162	0.252560849107527	-1.06176152280092	4.17409844033719e-07	1.31396760272401e-06
PRELID3BP4	0.0422041838324324	0.118375555774194	1.48791326917892	2.7874741563789e-05	6.83017904187008e-05
FGF11	0.0104294246378378	0.0288132100645161	1.46607082873834	1.40436772976392e-07	4.69470183368546e-07
AC008434.1	0.0407523165189189	0.0907296799892473	1.15469250022914	1.57038405374007e-10	7.61148447205155e-10
KRT8P46	0.0637509652702703	0.128341195392473	1.00946523443707	1.21395088131912e-10	5.97701216458783e-10
MT1P3	0.322055514248649	0.156531080956989	-1.04086024554645	0.000252354272269809	0.000532719720777994
RAB19	0.0695373835243243	0.200284665284946	1.5261912769442	1.00786538856035e-05	2.63374467762442e-05
KIRREL3	0.0413530510432432	0.0845836188763441	1.03238451092655	0.02756670847051	0.0406016416358865
AC002310.3	0.0315146454702703	0.0933343933602151	1.56638637358917	4.71316763697325e-07	1.47171141615971e-06
MIR3176	0.265947087302703	0.613064793150538	1.20490032008369	2.97929003028184e-10	1.39700650303446e-09
GLULP4	0.0994623722162162	0.228988190107527	1.20305044883598	2.75977487175351e-05	6.76559655543503e-05
AL139396.1	0.314236227627027	0.699979078607527	1.15546228710509	8.91013133809951e-13	5.74089490127255e-12
RNU6-431P	0.091767472372973	0.246446866983871	1.42522186457169	7.7269597679163e-12	4.42024197938077e-11
ITIH5	0.413723707691892	0.827874505086021	1.00074445967456	0.000690941420889021	0.00136098122918646
AC125611.2	0.0507613774108108	0.123087689666667	1.27788335882091	1.95214156106646e-09	8.27034552745692e-09
AL021707.4	0.0971154380216216	0.21218890627957	1.12757667284864	1.1664547993677e-12	7.38530012293132e-12
ENTPD3	0.0854928961783784	0.17631005077957	1.04423826677472	0.000147809524279629	0.000323770184485603
AC006445.2	0.0356253210108108	0.0715959652258065	1.00697527304672	1.80368574307967e-05	4.54783640582996e-05
AC068987.2	0.0376193655297297	0.111197893709677	1.56358203867989	8.76921901104711e-12	4.97916966785435e-11
AL133215.1	0.136907184221622	0.30526591105914	1.1568683390879	1.22308841338797e-13	8.79260675331934e-13
PCDHGB4	0.135742284854054	0.315935294758065	1.21875891466861	2.31269870542049e-06	6.60894700361657e-06
EIF4A2P3	0.016449520627027	0.0334641656397849	1.02457150265216	1.68077342787032e-06	4.89413099247795e-06
ANKRD18B	0.0317362497027027	0.0669497060752688	1.0769460679468	7.01596118738315e-05	0.000161707862399038
GAL3ST2	0.105240205632432	0.299242420397849	1.5076287326204	2.38821285913417e-12	1.45469122159347e-11
TAS2R64P	0.0114446115081081	0.0274943867204301	1.26446861587103	1.20583536624349e-08	4.6179096343419e-08
MACC1	0.0955555140054054	0.217375567403226	1.18577876227324	0.0152222189463462	0.0235704003458878
LINC02159	0.0618530235621622	0.219248084048387	1.82564821007215	0.00228875328610249	0.00411812167486588
CCDC74B	0.0478600430594595	0.110817450854839	1.2112914860985	0.000268024020103778	0.000563720664601878
DFFBP1	0.0572386066	0.135773867854839	1.2461453763993	7.97578847234523e-16	7.77793706325958e-15
AL390728.2	0.0644027146	0.138534289774194	1.10504970902006	1.94461101970558e-08	7.22114445129533e-08
BICDL2	0.106501032821622	0.429240549317204	2.01091894901425	0.00147810140690692	0.00274964397996807
AL358074.1	0.00599516292972973	0.016310100483871	1.44389480307385	4.48010409776114e-09	1.80862132584881e-08
SP8	0.0533725716648649	0.239400777758065	2.16525740739959	5.68191551570545e-05	0.000132794091152163
AL391994.1	0.0399266839243243	0.113826336682796	1.51140924099021	4.39795811115411e-14	3.36851508945205e-13
AL645949.1	0.0232007461189189	0.0763388278763441	1.71824583314751	1.1397119929884e-09	4.98258197628638e-09
NKPD1	0.023894702027027	0.0594268674301075	1.31442455720968	1.6523833667363e-06	4.81591585223086e-06
FO680682.1	0.0509239794216216	0.102794736688172	1.01334933009753	2.89445711145687e-06	8.16128731695218e-06
AL929236.1	0.0365741683135135	0.100708601645161	1.46128994759723	3.17588474518473e-09	1.30702465611481e-08
RNU6-678P	0.127530208708108	0.259450418489247	1.02461983708293	8.14590970912884e-08	2.79962873377438e-07
INTS4P2	0.0268758192864865	0.057295721827957	1.09211868476718	8.29685038766092e-13	5.36220397329232e-12
MFSD4A	0.214723551945946	0.488912554263441	1.18709600941195	1.85076924811883e-16	1.98204565590082e-15
AP001453.2	0.0421671617351351	0.089673842139785	1.08856729504618	3.56095903318325e-08	1.28189438110264e-07
TMCO1-AS1	0.110589257151351	0.269124528177419	1.28306263883011	1.19232528674721e-27	1.28950235625506e-25
AC007552.2	0.0405978723459459	0.0819507383655914	1.01335282727676	1.72032499242406e-07	5.68307151076218e-07
DLEU2L	0.0208424996972973	0.048315956827957	1.21297141791592	7.6179393590019e-10	3.4048324566777e-09
AC018904.2	0.0108504900972973	0.0231279683655914	1.09187833250739	0.000341200744845599	0.000705036291050779
AC024937.2	0.0238870630918919	0.0726426446075269	1.60458724020873	3.8500779031281e-11	2.01157190713093e-10
TRIM71	0.356475018378378	0.863714834053763	1.27675409096671	0.00020011399498223	0.000429127100634602
HNRNPA1P49	0.0715294555081081	0.144649361951613	1.01595059486307	9.77072390381611e-10	4.30742602610676e-09
DSC3	0.0324017260972973	0.0963384209569892	1.57204060742864	0.0166823363144921	0.0256265662514561
IGHVII-78-1	0.058889786172973	0.149940032693548	1.34829628156421	7.58921031342995e-09	2.98114591875481e-08
AC022497.1	0.0581956581405405	0.122362634467742	1.0721796478457	9.5099914306453e-14	6.9361005516883e-13
AL512844.1	0.00871542601081081	0.0196016962526882	1.16933541457174	2.48469525331055e-06	7.07398437331065e-06
FAM72B	0.132208847367568	0.294427213811828	1.15509230069339	1.81299809078008e-15	1.68231859232095e-14
TBX18	0.0799394351621622	0.169169703494624	1.08149193608141	0.00457243864908475	0.00777783728353494
LINC02518	0.0378478359351351	0.0961060263763441	1.34441608664539	1.70511071547889e-05	4.31309826534356e-05
KCNH6	0.0761186206162162	0.222429721274194	1.54702825208725	0.000130111161052138	0.000287804700434763
CCDC185	0.0350630878918919	0.123117301763441	1.81200855879079	1.90733283644729e-09	8.09411925659065e-09
Z84723.1	0.0185867904162162	0.0396150083548387	1.09176944061204	0.0011836872779656	0.00224302419292038
PRSS22	0.156053221562162	0.538634477967742	1.78726843908141	0.0145341180731444	0.0225937841656487
TMEM52B	0.057863392827027	0.213187783473118	1.88140194471517	0.00014812147662261	0.000324425301122395
SSTR3	0.0454324749459459	0.129940360629032	1.51605381043829	0.000669667383913756	0.0013221772629666
AP000757.2	0.231200596702703	0.464910324526882	1.00780734368166	0.00163662364828504	0.00302377588629186
SLC8A2	0.0218099365783784	0.0509901079946237	1.22523181879088	3.55739151943829e-05	8.58728890682301e-05
AL356056.1	0.0160631810378378	0.0365184310107527	1.1848671600673	0.00257033192405358	0.00457963615599421
ADIPOR1P2	0.0273157073189189	0.0740105957795699	1.43800104900786	1.41878844282374e-08	5.3697882202937e-08
SNORA16B	0.169063838951351	0.345098192682796	1.02943880340343	9.78275734793288e-09	3.79430048346253e-08
MCCD1P1	0.0403178680972973	0.0834380559784946	1.04928618998824	8.16120907730801e-06	2.16091528358815e-05
AC015795.1	0.0192158258216216	0.045196060983871	1.23390206235237	2.39287517695658e-06	6.82877254633396e-06
AL442125.1	0.0643973570432432	0.137128396252688	1.09045396776856	3.52213698603142e-13	2.39101104286115e-12
NPSR1-AS1	0.112175399572973	0.2554200545	1.18711548082991	0.00110097085706721	0.0020992255317219
AC245452.2	0.0815929711675676	0.17888224905914	1.13249345059869	0.001013947707167	0.00194418416320965
AC018521.7	0.00867819165945946	0.0210617133655914	1.27915645024647	1.24460098997653e-08	4.75264439254714e-08
GOLGA8K	0.00699877694594595	0.0148566330322581	1.08593245949701	4.58638894760805e-08	1.62742207578138e-07
TDRD5	0.0337034845513514	0.175325888924731	2.37906938042939	5.95959299756836e-07	1.83275303814651e-06
C3orf52	0.107524238540541	0.269316540204301	1.32464092185002	0.000185621053384115	0.000399851677571065
TMEM72-AS1	0.0216700657297297	0.0481750912688172	1.15258387031592	0.00810002433446497	0.0131787521438651
AP001020.3	0.025244725627027	0.0519252784731183	1.04045505069969	4.44263483955014e-12	2.61444267294137e-11
HS6ST3	0.0130313186972973	0.0349522625591398	1.42340276432422	0.0176459839540661	0.0269933314914412
BLACAT1	0.0217061040756757	0.0656129733494624	1.59588029367221	0.00090720468752832	0.00175365533300293
AP001893.1	0.0780683060216216	0.190326989403226	1.28567128756618	8.18797081466013e-12	4.6627949504773e-11
POLQ	0.245468321691892	0.523230265317204	1.09190914025263	6.88248371028466e-16	6.78527805224817e-15
IL20RA	0.0999619191297297	0.385369453010753	1.94679171385922	0.000492154927391808	0.000991748261922924
AC090241.3	0.0217010249675676	0.0456891175591398	1.07408739392641	4.53162367912691e-11	2.34433145330156e-10
TDRD1	0.0385556274378378	0.108661821537634	1.49483178565293	0.0331758156435042	0.0479328810504365
AL354989.1	0.0700905781243243	0.160981007758065	1.19959806274714	4.57363869326461e-14	3.49563607617758e-13
TUBB8	0.0138295358756757	0.0454962007150538	1.71799333421437	2.73813861746555e-05	6.71909192925449e-05
AC087741.3	0.238045874356757	0.479604767774194	1.01060637538686	5.78038242163232e-22	1.64244148119432e-20
RNU6-658P	0.117906009648649	0.252258381016129	1.09726494802944	1.57972054478308e-07	5.24333219283309e-07
CELF2-AS1	0.0381983545567568	0.0869516418064516	1.18670277486168	0.0108340217272961	0.0172287336555682
BECN2	0.0222159365243243	0.0529498106129032	1.25303056391095	2.29321958532104e-05	5.69665224078321e-05
LINC00114	0.0513108454	0.105145888989247	1.03505674369946	0.00133958352131341	0.00251311533305365
FERP1	0.0540951770054054	0.122578153268817	1.18012999708064	2.21522322231615e-14	1.76817896671348e-13
ZSCAN23	0.0149846812702703	0.0454740869086021	1.60155627222887	0.00100486710459634	0.00192809306089417
FAM3B	1.04029424384865	2.10078008946774	1.01393350030482	1.70538496780661e-08	6.38354067197843e-08
DLL3	0.0320567184594595	0.0871992899247312	1.44368963787706	0.000501267877229824	0.0010090628885057
AC008764.9	0.0169012810108108	0.0468646304731183	1.47136690927396	3.87556607607241e-14	2.99755646258283e-13
SNAP47-AS1	0.012503186172973	0.0267573880376344	1.09764150991861	6.80912898430267e-11	3.4502964262104e-10
AC013470.2	0.0229412751675676	0.0604920568172043	1.39880013090741	2.70726163491966e-06	7.66433950548708e-06
SH2D7	0.0115214914378378	0.0304523478817204	1.40222598114342	2.6058540507305e-07	8.41318593521561e-07
AC078778.1	0.0401213993081081	0.10622683138172	1.40470438774943	9.32543128500844e-13	5.98552070684992e-12
SRGAP2D	0.091932455027027	0.277916503026882	1.59600533315921	6.67443611237338e-16	6.60082871254697e-15
SERTAD4	0.120631810540541	0.243874131543011	1.01552634000327	0.00289336331021313	0.0051046602292278
HOXB13	0.0830693405027027	0.304918628483871	1.87603628617664	1.55761893168785e-05	3.96108986372007e-05
CACNA1B	0.00736425986486487	0.030506187688172	2.05048945826344	0.00321845800928358	0.00563638358301042
RNU6-1095P	0.162748938297297	0.350163421989247	1.10538025605483	3.38640675274277e-09	1.3884488083691e-08
MGAM2	0.103146852616216	0.261946333301075	1.3445714673966	0.00504967760531017	0.00852289524288084
DZIP1L	0.219354955254054	0.460821669107527	1.07094126050567	4.65285433238469e-07	1.45395927978375e-06
CAVIN2-AS1	0.0143948583675676	0.042584283188172	1.56476747126879	2.66286691943245e-05	6.54139047599711e-05
GPR83	0.0253043093351351	0.0568133015376344	1.16684564593767	5.08369823383455e-06	1.38715876333944e-05
AC092757.2	0.12551225552973	0.252903385951613	1.01075811069851	8.99546675795081e-08	3.07650335007604e-07
LINC01977	0.102740544048649	0.281187576784946	1.45252723735241	1.98897771516887e-11	1.07623468852352e-10
KCNQ1OT1	0.0260492429513514	0.0566962757903226	1.12201252673243	1.62321446769891e-11	8.88045622482519e-11
AC118344.1	0.0514026799027027	0.14471842866129	1.49333316644181	4.85014953177423e-14	3.68795769617317e-13
HEPACAM2	0.0154911314702703	0.114816091354839	2.88981042103033	5.24421329153115e-08	1.84771994873173e-07
TRPM3	0.0457785920756757	0.0971658851505376	1.08577678050785	0.00450718591971344	0.00767417339974347
AC011815.3	0.150032031243243	0.329154017231183	1.13349226227567	5.52721868665711e-13	3.64036549098464e-12
AC073349.2	0.0572089892540541	0.171575935155914	1.58453345721439	4.05291204019452e-16	4.1364653908814e-15
AL359510.2	0.0915631201675676	0.202333442709677	1.14389626453669	9.21658487862349e-18	1.22429479365542e-16
DUTP2	0.0409475713837838	0.0824938608709677	1.01050887150357	5.65533706802364e-07	1.74643184775892e-06
MCOLN3	0.178557784237838	0.418358149758065	1.22834750987178	0.00515193387150119	0.00868210938460232
AC012441.2	0.0274046838054054	0.0552857570483871	1.01248536610077	1.58394312253017e-06	4.63090645604336e-06
MANSC4	0.0262557186972973	0.0555621222204301	1.08147001769134	2.87444292803189e-09	1.18977179880878e-08
ZNF354C	0.224209623194595	0.483689978327957	1.10923444589858	1.75815844826143e-11	9.56060309403103e-11
AC024267.5	0.0181568908756757	0.050515620983871	1.47621240096155	1.93367619778491e-14	1.55925460825542e-13
FAM72A	0.129932487875676	0.272211674241935	1.06696673806684	4.62369472041889e-16	4.67733774628003e-15
DNAJB1P1	0.0446576220162162	0.0909278422688172	1.02581568707015	0.0012371705057059	0.00233541535495415
PCCA-AS1	0.0191094344	0.0401053056935484	1.0695080311464	3.93648989415645e-06	1.09078083178852e-05
MISP	0.52359865192973	1.20470484295161	1.20214643623816	4.87624194500975e-05	0.000115106717351101
PLA2G4F	0.0206575181405405	0.1216561335	2.55807021823452	9.65760141983967e-07	2.89647581740704e-06
SPDYE19P	0.0162170593135135	0.037018401155914	1.19073035061386	5.04821310603373e-06	1.37807303714596e-05
AC106820.5	0.128493282183784	0.27752980811828	1.11094979740787	6.097957664753e-15	5.230171381692e-14
OSBP2	0.448737449767568	0.90474711044086	1.01164300457426	1.58698231749988e-16	1.71411776333817e-15
AC090607.1	0.0399732537675676	0.0912542640645161	1.19085696276658	2.41067221610103e-09	1.00958167148961e-08
TLX2	0.0349512446972973	0.0775105394731183	1.14904865943326	6.14404376250678e-05	0.000142813171083303
AC004223.2	0.0477820954486486	0.0973820036397849	1.02718506092646	1.40366244931683e-05	3.59679581658886e-05
NPEPPSP1	0.147445631318919	0.328680876306452	1.15650444101703	8.59409229778208e-24	3.60937553019684e-22
DDN	0.0372556764378378	0.0751536781397849	1.01238345599489	0.000379474495765062	0.000778822106107167
ATAD5	0.337014809108108	0.70242207755914	1.05952620266094	6.61893127145294e-26	4.59477821237859e-24
PRKCG	0.0126981806594595	0.0291042258978495	1.19660683720812	0.000367036303939998	0.00075520109602221
VWA2	0.0266732005135135	0.0856488231935484	1.68304247990986	0.0164973084252278	0.0253639826117947
C20orf197	0.033068576372973	0.0680034845806452	1.04014773593078	0.000457690926638908	0.00092801365146233
AP000344.1	0.063891474172973	0.175730886424731	1.45967244887391	3.23444916216183e-07	1.03314595560041e-06
AL451069.3	0.0725152824918919	0.231612224860215	1.67535442487077	0.000110000374824305	0.000246150381422401
AL662797.1	0.0704699601567568	0.236103482086021	1.74433901529062	6.13947718886168e-12	3.55979488454039e-11
TMEM125	0.219173961535135	0.670473971274194	1.61310491343222	9.96545541360497e-07	2.98241699486261e-06
AC135050.4	0.0339746872648649	0.0741602811290323	1.12618644186075	1.9203230771211e-10	9.2232138596312e-10
KRTAP5-1	0.0942696218378378	0.255050619102151	1.43591875684605	2.24571633483643e-09	9.43320652134409e-09
RPS3AP46	0.0323828055837838	0.0899180451827957	1.47338268835761	1.66052572536772e-08	6.22579791006415e-08
L3MBTL1	0.206417578972973	0.426363153198925	1.04651692503429	7.64406013405913e-24	3.25376133983372e-22
AL133419.1	0.603939075313514	0.290946113225806	-1.05365104632648	1.22594446032195e-05	3.16684515178399e-05
BAK1P1	0.11912872112973	0.250245919725806	1.0708252668629	1.11122837229468e-13	8.05344945454519e-13
AL357153.1	0.0127930637837838	0.0277240702795699	1.11577726716391	0.00281094867274599	0.00497074355119482
AC073592.1	0.0215266003675676	0.0460488414247312	1.09704436206498	8.62399239378812e-08	2.95547374311256e-07
RNF2P1	0.185146742264865	0.378620209951613	1.03208225622399	4.01897863829107e-13	2.70569710676721e-12
OVOL2	0.0976023831621622	0.335607214290323	1.78178544893121	7.28833677231641e-05	0.000167495484109075
CYP2W1	0.0956908591027027	0.260939065327957	1.44725992443579	5.84237655947783e-16	5.82365691939406e-15
SLC25A15P3	0.738275047378378	0.361524894526882	-1.03006340408075	0.00206630673166906	0.00374919810853461
SALL2	0.429645646848649	1.05308810933871	1.29340696537441	6.31806238473236e-13	4.1352949099447e-12
MPP3	0.373765898481081	0.749270322768817	1.00335136308875	4.69227740012058e-12	2.75170347232112e-11
AC024580.1	0.197881404081081	0.444098082467742	1.16624230064462	5.08493698529569e-10	2.31961127973327e-09
AL133227.1	0.0332642600108108	0.080634965344086	1.27743262298446	3.7864015127677e-10	1.75360286197819e-09
AL390728.3	0.156359685989189	0.37047083288172	1.24449137138088	1.78723305397445e-09	7.62296643992928e-09
SLC9A2	0.0304315740864865	0.0637505523602151	1.06686888229609	0.0104503003684885	0.0166795742960186
AP3B2	0.0204457859351351	0.0673024660913979	1.71885584785079	0.0268269090583066	0.0396046213228817
AC005546.1	0.0424642450594595	0.106504313204301	1.32659135110531	3.66245463376082e-11	1.91712077931323e-10
AL137845.2	0.0220634342702703	0.045452446	1.04270056418394	0.000109185003964317	0.000244412624579979
STAR	0.0478331200810811	0.149345018360215	1.64256731078008	0.000587152143585338	0.00116970882016024
ZNF280B	0.0359282510162162	0.127615962193548	1.82861818065349	3.82562678176719e-06	1.06216361033221e-05
AC012254.4	0.0697813768594595	0.142432464629032	1.02936404843357	9.91088341985503e-07	2.96784731190644e-06
SCN2A	0.0271319716432432	0.0547744631451613	1.01350954905556	4.31122858881052e-07	1.35442774229443e-06
MCCC1-AS1	0.223170962810811	0.450735248704301	1.01413094944141	3.0424895892314e-15	2.72257440195462e-14
AC007314.1	0.0532400026054054	0.111082778586022	1.06105262282955	4.12428429593513e-05	9.85658573342843e-05
CLDN18	0.0555811017459459	0.249237259473118	2.16485342124092	5.08170257771683e-06	1.38676438440423e-05
ZNF534	0.0352026446756757	0.0791757787043011	1.16937533286611	0.000890021358794154	0.00172321538380744
AC104667.1	0.0430202411675676	0.130211534521505	1.59776973482934	2.673511881775e-17	3.28534102306833e-16
ANKRD18A	0.0859175276594595	0.18448473066129	1.10247702856069	0.00150729115267711	0.0028010493920583
SRPK2P	0.0219738119567568	0.0565757007688172	1.36439738313012	4.39153925639339e-05	0.000104506939013936
UCKL1-AS1	0.065949572227027	0.167688410236559	1.34634777388737	1.75578169597879e-23	6.87114217753181e-22
AC022148.1	0.0162874195405405	0.0348837260913979	1.09879609731308	2.59547371757003e-05	6.38766893339654e-05
GALNTL6	0.125740998508108	0.0308939952096774	-2.02505676732029	0.012729316522687	0.0199904055250648
PKHD1	0.237471197097297	0.581452816607527	1.29190958603204	1.10951283276721e-06	3.30284865598357e-06
AL118505.1	0.0836190975837838	0.193898043473118	1.21339386698117	1.86984660494687e-06	5.40781184414739e-06
TNNT2	0.058906815972973	0.182450198053763	1.63099623723006	4.94568101244443e-08	1.74668837887298e-07
AL121890.4	0.0376489520810811	0.0857527421182796	1.18757309557083	1.74145732617056e-10	8.40187309250851e-10
AL355388.1	0.0958256952756757	0.20118173783871	1.07001488540425	1.62523364760872e-07	5.38472598914443e-07
AL158071.5	0.0297387552378378	0.0627697085537634	1.07772424796021	1.25865826532075e-09	5.47693483471207e-09
USP32P3	0.0384156792756757	0.0922509704623656	1.26386882414802	1.30359840661146e-05	3.3560866620558e-05
AP003680.1	0.0119340936540541	0.0243545729516129	1.02910368252786	8.79067136386273e-10	3.89376213214936e-09
ZNF607	0.389316982362162	0.809572606311828	1.05621519633298	6.43875651333793e-18	8.75136059221157e-17
KSR2	0.0176938617837838	0.0418863938709677	1.24323272486331	2.03050791577462e-05	5.07304867832685e-05
HMGA1P8	0.0471187238972973	0.11027516122043	1.22673549690788	1.73210260664644e-06	5.03428530390815e-06
AC021443.1	0.413700842291892	0.831384799166667	1.00692847543275	4.84539225700721e-13	3.22757175480636e-12
Z99943.1	0.0571331266540541	0.130146615698925	1.18773840695285	1.9830845016287e-08	7.35419372428868e-08
SMARCE1P5	0.0347882550864865	0.0709590925645161	1.0283872424572	8.79034958392328e-12	4.99004323418073e-11
CTSV	0.319760987405405	0.864530686935484	1.43492324109009	5.75652990924838e-12	3.34718602028302e-11
AHSP	0.147849668194595	0.0668528367150538	-1.14507032225389	0.000877070211412382	0.00169957645781149
NSUN7	0.0907416540594595	0.375165196026882	2.0476891328212	1.38254487883732e-05	3.5459285905162e-05
AC008737.1	0.0459623685189189	0.105302568629032	1.19601557868837	2.73284269910155e-08	9.9443903501314e-08
PCDHGB8P	0.0175240782486486	0.0526107046989247	1.58601781279274	4.00381929198687e-08	1.43109563601102e-07
HAO2-IT1	0.372120457156757	0.186058561629032	-1.00001292544004	9.23088546079e-07	2.77212588161658e-06
ZNF556	0.0331583653945946	0.073289605016129	1.14423570098875	0.0233949032480688	0.0349205169380456
AC096637.3	0.0187384355189189	0.0433582065752688	1.21030457704092	2.80690600105765e-08	1.02021093784295e-07
C1orf194	0.0272664848324324	0.0652283652419355	1.25837075058586	3.59543306466016e-07	1.14208140421494e-06
AC138969.1	0.0243234741891892	0.0500006570913979	1.03959774678491	7.63964802450271e-16	7.46747442084732e-15
PCDHGB3	0.054162563027027	0.116104514462366	1.10005615381607	1.77676462969946e-07	5.8595330328225e-07
XIST	0.325747901286487	0.700391949784946	1.10440661782092	0.0184069336475289	0.0280500919801694
AC016582.3	0.0452709240756757	0.100928633908602	1.1566788711368	0.00283181610357987	0.00500448376422674
KRT80	0.359713876081081	0.832827914365591	1.21116861209329	8.58499128148429e-07	2.59081671020506e-06
BNIP3P27	0.0410057216	0.118612815548387	1.5323627639671	1.0608027173809e-05	2.76462588429841e-05
SLC47A1P2	0.120626119540541	0.271147473489247	1.16853539539422	1.2506864921503e-11	6.95133276667278e-11
SNORA71B	0.196425625810811	0.392995439091398	1.00052941254928	2.45576511996455e-12	1.49295115218303e-11
TTLL6	0.0540496057189189	0.148773325064516	1.46075987665382	3.9241619158728e-06	1.08772364006246e-05
HPCA	0.0344903099081081	0.0725110441397849	1.07200965639773	0.00496776020316221	0.00839588124476758
RNU6-850P	0.509736571767568	1.27009924904839	1.31711746730574	3.91286482177675e-25	2.26147432669615e-23
ASLP1	0.211088111037838	0.448836930494624	1.08834606128593	5.02053725351649e-15	4.36400545882587e-14
FDPSP8	0.0190781780918919	0.042493721172043	1.15532628095854	1.41819015740542e-07	4.73965169449061e-07
AC023509.1	0.0339414069351351	0.0683611979193548	1.01013130958911	2.00023772226887e-12	1.22906584646314e-11
BX537318.2	0.00876646431891892	0.0267266699408602	1.60821309464934	0.000122168543482923	0.000271450941471314
YWHAZP2	0.0974734171567568	0.202148290774194	1.05233327782289	2.10504268338597e-12	1.28906368356362e-11
LINC01535	0.109697111178378	0.307503074543011	1.4870753016374	1.02137623634158e-12	6.51916407790564e-12
DEUP1	0.0114915193189189	0.0432435534462366	1.91191552585059	2.9936804040351e-07	9.59645751192984e-07
MIR499A	0.118343611216216	0.259383548639785	1.13210515555331	2.05893693058904e-08	7.61531655862516e-08
MIR3149	0.102955086697297	0.230516208870968	1.16285308719806	3.24009233116792e-06	9.08502132559257e-06
IGF2BP1	0.565671019627027	1.36514543393548	1.27101948886002	1.29060340512081e-11	7.15868703624021e-11
EVC2	0.270158601983784	0.609202255526882	1.17311466448636	1.04351973106373e-06	3.11560331494561e-06
RN7SL526P	0.0427403991189189	0.121844213806452	1.51136545596265	2.85678734857255e-06	8.06138683053524e-06
KLF3-AS1	0.176939294681081	0.378983573806452	1.0988808420232	1.40015901691882e-15	1.32194106659188e-14
AL139288.1	0.16320521	0.462339737650538	1.50226625293873	2.47679961119298e-12	1.50537562475764e-11
GJB7	0.0182588988702703	0.0396204781290323	1.11764652627854	2.58921671119682e-05	6.37662938872641e-05
AC017076.1	0.0739252029351351	0.168851270682796	1.19161483245863	0.0097535953145573	0.0156468581825522
AL772161.1	0.112469674297297	0.234583764349462	1.06056711368979	2.33863593857062e-06	6.68155181587767e-06
RNF144A-AS1	0.0727651429297297	0.170496553709677	1.22842315878251	2.30340902173629e-05	5.7197087050387e-05
OR2A13P	0.0236712931189189	0.0550690371935484	1.21810286518432	4.62574068514151e-07	1.44638341636532e-06
ZNF337	0.25324214212973	0.541340538860215	1.09601892562234	1.19246556311315e-29	2.22584738702876e-27
AL596223.2	0.152020659481081	0.321150928467742	1.07898406932616	0.000430203973348456	0.00087502703401467
ZNF738	0.279068870421622	0.559509501575269	1.00354142760618	4.43775736962442e-10	2.03803623031102e-09
AP001318.1	0.0375628748702703	0.0757804134946237	1.01251752819586	1.53327626400157e-06	4.49424550152094e-06
AC006116.11	0.0899632248810811	0.18839063627957	1.06631997643104	1.97287528087385e-09	8.35397146744079e-09
SNORA2A	0.206928523956757	0.448245639639785	1.11515702271548	1.15410335929228e-13	8.33604461959518e-13
AC105935.1	0.0302391873189189	0.0657519692741936	1.12061473631666	2.11141397772591e-08	7.80025228334778e-08
CPSF4L	0.0432236337891892	0.151768297731183	1.81197819440755	1.9691562447127e-13	1.37950425939715e-12
ZNF471	0.22686541092973	0.502362090758064	1.14689093464932	8.83256210357689e-09	3.43740127332871e-08
C1orf147	0.0238129978864865	0.0482531338064516	1.0188733844011	8.00620601231653e-08	2.75537264824316e-07
HORMAD1	0.0340347932972973	0.0822647052419355	1.27326324323489	0.00785815914699496	0.0128175126121513
PHBP9	0.14528079507027	0.3236014155	1.15537391530892	3.64720068706539e-21	8.87121719240934e-20
BNIP3P10	0.0531743440486486	0.11545782422043	1.11856370689351	9.61838756550248e-09	3.73399704611149e-08
AC087222.1	0.129280562318919	0.28208575477957	1.12562843386257	1.03358868408934e-13	7.52105147281758e-13
AC090360.1	0.0791438607297297	0.162234033435484	1.0355271512071	1.208173937109e-08	4.62475695597899e-08
AC053513.2	0.0694625801513514	0.186205060166667	1.42258437402568	6.79286710875041e-16	6.7100532447433e-15
RN7SKP23	0.0246839173135135	0.0498755731344086	1.0147620529023	5.84980534271201e-15	5.02931575677243e-14
AC000120.2	0.0319823894216216	0.0689949664516129	1.1092133861103	2.25211964276664e-12	1.37478592243403e-11
GOLGA8IP	0.0260127718918919	0.0597047218978495	1.19862489571919	4.81622139659717e-06	1.31931691458693e-05
RASGEF1A	0.218510045686486	0.441118415026882	1.01346638166405	0.0246537921854641	0.0366303602170702
TRIM59	0.233769061956757	0.48003978388172	1.03806996610875	2.98510282546448e-15	2.67978646593799e-14
IGFL2-AS1	0.0260093404756757	0.105239591365591	2.01657582965688	0.00577331361966092	0.00964924918099327
HERC2P10	0.0122579537297297	0.0337617358333333	1.46167091683909	2.15925181123973e-15	1.98290766732616e-14
TATDN2P2	0.0794235693567568	0.197350442204301	1.31312064862482	4.9150919431513e-19	7.97010308078955e-18
NME9	0.0407464757243243	0.0941350981021505	1.20805744746555	9.38112325602101e-12	5.30509257020811e-11
ANKRD18EP	0.440509482989189	0.939148619521505	1.09218040444769	3.02120701802993e-21	7.42784818376684e-20
OR13A1	0.0158867794324324	0.0889543852580645	2.48523903775846	9.87159447407988e-06	2.58365505974594e-05
AC125494.1	0.0238927065135135	0.0524750716021505	1.13506194168522	3.30762852275608e-13	2.25084880218554e-12
C15orf56	0.0157329307621622	0.0557740452849462	1.82580646933687	5.5010128612455e-07	1.70169436644396e-06
MIR600HG	0.277738991297297	0.632276185951613	1.18682515403334	1.14689543954762e-24	5.93441851769209e-23
AC016027.5	0.0397249696540541	0.114963919198925	1.53306312759995	6.98654100395384e-11	3.53308943926616e-10
AC007285.1	0.0201088465945946	0.0410316496666667	1.02890682481294	0.000372839033119591	0.00076620215263257
AL139132.1	0.0319670600594595	0.0907684944139785	1.5056055587565	2.63887022631206e-08	9.63025211192435e-08
SLC7A5P1	0.0345291563945946	0.0878161583602151	1.34667133599319	1.30665262261172e-08	4.973767286585e-08
AC007787.2	0.0284166689297297	0.0832052197795699	1.54993658863688	6.56398541849975e-14	4.90091462402297e-13
PRIMA1	0.0397544506540541	0.115904151134409	1.54374394826988	0.00162434153249683	0.00300284515276851
CEP170P1	0.00790632862702703	0.0232059665537634	1.5534159613552	2.0821894823574e-12	1.27599933769271e-11
LINC02331	0.248645441264865	0.497953289870968	1.0019204371226	2.37350278805694e-05	5.8792781633979e-05
GSTCD-AS1	0.0209113529945946	0.0420089233870968	1.00640940323748	8.14796186052202e-05	0.000185928181584075
ZNF285	0.147597766789189	0.332244348134409	1.17057376474316	7.81808581993151e-11	3.93858345814582e-10
AC009121.3	0.0211315662972973	0.0894047807580645	2.08095227342446	1.24505480497709e-15	1.18348306415004e-14
AL355304.1	0.0389338889567568	0.0909439347150538	1.22395096688776	6.45709328757676e-09	2.56280191768226e-08
AC044860.1	0.0142280979297297	0.0387846153978495	1.44674168604846	1.30930076204276e-09	5.68453995567118e-09
AC023794.7	0.0133734481567568	0.0294137523064516	1.13711934812713	7.23476058790221e-08	2.505617537858e-07
AC068669.1	0.0452077998162162	0.0971599558709677	1.10379012877152	7.14139424682138e-12	4.10670911970908e-11
AC109454.1	0.0727628861783784	0.152857781510753	1.07091532267977	5.37230360531265e-08	1.89020774295272e-07
GRID2IP	0.0280170811513514	0.0828494299354839	1.56418510855868	6.11592613221096e-05	0.000142212072165345
ANAPC1P1	0.0108141321567568	0.0223835071989247	1.04951821276914	1.18309266279952e-05	3.0630588728948e-05
CACNA1F	0.0281460234486486	0.0568172412096774	1.01339767384204	0.00150870555724333	0.00280347108155554
AP003170.1	0.0301471401567568	0.0778618067903226	1.36889467247174	8.29624182327914e-11	4.1686340519404e-10
RCOR2	0.196901268113514	0.414252216510753	1.07303701406264	0.000710318567855387	0.00139631153688961
NOTCH2NLA	0.0263527249621622	0.0598477495	1.1833448482484	1.06083876784383e-16	1.17970327056031e-15
AC096564.1	0.0842983233459459	0.0408877004354839	-1.04383701036924	3.35000153757229e-12	2.00705394068674e-11
CCDC155	0.045729413427027	0.110095441037634	1.26756041044435	0.00653781590376877	0.0108236267629636
AP002340.1	0.049463727227027	0.122748044478495	1.31125718093434	4.73479279243825e-11	2.43892157760939e-10
ZNF239	0.400805000432432	0.844224257419355	1.07472577573103	2.77417856088184e-09	1.15115274411333e-08
RNU6-1016P	0.206480609237838	0.461433064048387	1.16011508089247	8.09589734692407e-09	3.16734229537556e-08
XRCC2	0.367708865032432	0.776515449693548	1.0784506703653	1.82367336973197e-19	3.1671085626379e-18
ADGRF4	0.035583252827027	0.0902045152688172	1.34200125074606	0.00518106330740986	0.00872828013661058
RNA5SP317	0.111129145194595	0.246032997543011	1.1466145868495	8.1428878013466e-08	2.79897189614149e-07
PRAME	0.392634750313514	1.21227834651613	1.62646121850762	6.15293190995865e-08	2.15015575092287e-07
MICD	0.0601669947351351	0.160173396075269	1.41259034099406	4.57692548957042e-07	1.43254186326773e-06
CLK2P1	0.00978138251891892	0.0254298112096774	1.37841045361311	1.79318512082373e-08	6.69627620919342e-08
GRM6	0.0182697095297297	0.0418904488602151	1.19716764617752	0.00450624505592149	0.00767352812300079
AC124283.5	0.0196880660162162	0.0482241694623656	1.29243499133702	1.87471005496279e-12	1.15588007523874e-11
ZBTB12BP	0.0582784908810811	0.131496632967742	1.17399043463997	1.77417059765316e-13	1.2477623469233e-12
AL445435.1	0.0220307605027027	0.0493471315645161	1.16344692878092	2.58478620844287e-07	8.3485434982358e-07
AL137073.1	0.0632076616918919	0.138499508908602	1.13170951094964	4.38328586817887e-05	0.000104320382123384
RPL26P29	0.0217521298432432	0.0573371619139785	1.39831382728051	2.24897726078084e-07	7.31251328960211e-07
CHRNB2	0.0282989296864865	0.072461535311828	1.35646788495835	1.8428520013129e-12	1.13818695051676e-11
RPL7AP10	0.0433634942702703	0.0980620986666667	1.17721462258466	1.27933759982783e-08	4.87642235335978e-08
TTYH1	0.138570505659459	0.445052426290323	1.68335507610703	0.000217183364059337	0.000463761581542331
GRIN1	0.0231417707135135	0.051324903	1.14915973797256	0.000531340045950586	0.00106619189503972
AC090181.3	0.0205994046378378	0.041448185672043	1.00870631007075	1.93872561230523e-08	7.20488563402352e-08
NPHS1	0.0261944555675676	0.0849537945698925	1.69741691170134	0.0015730577912406	0.00291445359028541
NLRP9	0.0107519277027027	0.0267335240967742	1.31405468828923	1.97342611807985e-05	4.94661939217091e-05
FAM83B	0.0446994311081081	0.162302158408602	1.86035381060365	0.000156687537892082	0.000341909358100327
AC092574.2	0.0208884074864865	0.0532325734032258	1.34960680482142	0.000104359134106559	0.000234275796913245
REG4	0.0776888764378378	0.195472419596774	1.33118511101714	0.031580078613188	0.0458640078942842
AC016582.1	0.0148345022486486	0.0412921702580645	1.47691172653821	0.00643982095803753	0.010669803953027
ROCK1P1	0.124584854232432	0.253064355182796	1.02237562341715	6.82039178962935e-12	3.93018643281203e-11
DUSP5P1	0.0714785611783784	0.214756613365591	1.5871200602324	2.25366451431389e-07	7.32680842422858e-07
AC004975.2	0.0349324052	0.0973014763763441	1.477895715499	0.000649879587537465	0.00128532420739005
ZDHHC8P1	0.0610401740756757	0.203738285483871	1.7388861282463	1.57176791828043e-05	3.995861558994e-05
AC138932.1	0.117032147891892	0.262413720311828	1.16493827106356	1.31690064085281e-18	1.99067661960708e-17
AC114812.3	0.0455900967189189	0.0943787626827957	1.0497417878205	0.000171910481006374	0.000372610718293447
AC004076.1	0.0363801956594595	0.0805333379408602	1.14643282927707	3.00527870113906e-10	1.40788284049086e-09
AC005828.4	0.0425873398918919	0.0934970357311828	1.13449600743731	6.65099006076283e-05	0.000153830471354899
LINC00941	0.124404178508108	0.249133468516129	1.00188390205947	0.000613759044749364	0.00121895603472882
AL356356.1	0.448131263086486	0.985076337134409	1.13631415149282	5.78136272796285e-22	1.64244148119432e-20
CRYZP1	0.0399400699513514	0.0847203359086021	1.08487144996771	8.4146454406627e-11	4.22391733982588e-10
AC025580.1	0.0863751867027027	0.263790448053763	1.61070349598517	1.0399112594998e-05	2.7135470465088e-05
MRPL23-AS1	0.121755834351351	0.2540206345	1.06095478848942	3.5115581677247e-06	9.80365103794535e-06
LINC01058	0.125409585118919	0.253961865037634	1.01796425962075	4.26308282870488e-06	1.17571877203168e-05
TULP1	0.00612256329189189	0.0214980205806452	1.81199614270071	0.000232255312440277	0.000493182912124593
CASC4P1	0.0159528796702703	0.0440805818225806	1.46632639644138	3.73453605699844e-05	8.98649485297018e-05
AC069294.1	0.178816719205405	0.42140407711828	1.23672263887252	0.00172933261478009	0.00318083595327325
PPIAP41	0.0316486587783784	0.0712731188548387	1.17121369518684	1.35598056366902e-06	3.99641569870124e-06
H3P37	0.0110949836216216	0.0221977560107527	1.00050630289423	1.68433173522469e-07	5.57074096284643e-07
MGAT4EP	0.0104963459675676	0.0252122884032258	1.26423989273856	7.52525078208224e-05	0.000172593787619633
UBE2E1-AS1	0.0253601087513514	0.0549742638010753	1.11619544689163	2.62507791613175e-07	8.47232753404165e-07
AC012618.2	0.0687714144486486	0.148633950021505	1.11188276125675	6.03924547498475e-14	4.53195195724064e-13
MIR3189	0.605510778972973	1.21592278110215	1.00582706396743	5.6298984625688e-09	2.2479450381599e-08
SOCS5P4	0.0481598424432432	0.100907891763441	1.06713643117848	2.59355907647606e-15	2.35357602739623e-14
AC027514.2	0.0404024136216216	0.0825308357419355	1.03049176829545	1.08041296817365e-08	4.1679924043184e-08
INPP5J	0.19595041272973	0.418908493241935	1.09614652301561	5.30102720325833e-09	2.12133689844222e-08
MIR3153	0.133545518967568	0.268965890822581	1.01009165947499	7.84613699803309e-06	2.08230443616046e-05
AC006504.1	0.0556313312972973	0.114153515526882	1.03700575434612	7.39191277568488e-14	5.48494729194592e-13
AC113191.1	0.447968462475676	0.994087300973118	1.1499753867849	2.00336707838824e-18	2.94704302441945e-17
AC090260.2	0.0193115712324324	0.0451103658225806	1.22399343569767	4.26019353341102e-10	1.96077838992556e-09
AL353763.1	0.0296521523459459	0.0850957451129032	1.52095016851472	3.93236123521685e-11	2.05031183046202e-10
MT1JP	0.19845755612973	0.0676004174892473	-1.55372643146802	2.6213464039938e-06	7.436148602301e-06
KCNJ13	0.00925643814054054	0.0338567050376344	1.87091251667366	5.87024996539438e-05	0.000136929027934808
AC022400.4	0.0610999511351351	0.163408600629032	1.41924078699947	8.36939128199351e-12	4.7585805711858e-11
ZC3H11B	0.0123490994054054	0.026248633	1.08783645791685	6.72573597513577e-10	3.03024889750485e-09
CALCA	0.719067466654054	0.304972405311828	-1.23744842835587	0.00372221716256927	0.00643673828435239
AC112694.1	0.0316277505135135	0.0722604338333333	1.19201496685242	1.48613303770588e-13	1.05639115422145e-12
LHFPL3-AS2	0.148741467054054	0.483393422897849	1.70039093698105	9.20419155887134e-06	2.42130100315272e-05
AC011591.1	1.01932377594595	0.491852539456989	-1.05131462275437	6.68597505038438e-08	2.32450172867875e-07
RN7SL192P	0.0415745855297297	0.0938134922741935	1.17409354543775	4.49169202335399e-06	1.23498251278229e-05
AC007731.2	0.104633276027027	0.245850533827957	1.23243974970668	1.77425287155689e-18	2.63306231509788e-17
DEFB131B	0.0782155584864865	0.182486638430108	1.22226331525541	7.75232079785314e-08	2.67237663180713e-07
SLC28A3	0.0650074837513513	0.203876297129032	1.64901633801268	0.012834603026136	0.0201444510529804
AC006946.2	0.0288554238324324	0.0871474025591398	1.59461514359081	0.000681323642814735	0.00134340175862977
CCSER1	0.0172883221243243	0.0378387829516129	1.13006782796502	0.000247937607726332	0.000524098630743716
GAPDHP22	0.0319769100864865	0.0737845386129032	1.20628799577443	2.81049300000998e-06	7.94231390683543e-06
RNA5SP187	0.140540741118919	0.297209723935484	1.0804929063949	8.26483178429348e-07	2.50168764123017e-06
AC009120.3	0.163074231783784	0.328184112639785	1.00897656758355	6.35008071206638e-12	3.67429813693136e-11
LINC01347	0.0697991425621622	0.150400679526882	1.10752986621553	1.03707722461761e-19	1.90060428968285e-18
AC020951.1	0.00878536406486487	0.0204887053333333	1.22165484659393	6.42216867178167e-05	0.000148961918593728
AP001476.1	0.0232532301675676	0.0844245750698925	1.86023187408726	0.00123756952080296	0.00233599358462276
Z95152.1	0.0568760567351351	0.117288847241935	1.04417248667325	2.46060940049739e-09	1.02861473595112e-08
SMUG1P1	0.459218160945946	0.192626439693548	-1.25337395866377	1.05306967806334e-08	4.06624315315938e-08
AC087301.1	0.0814103532648649	0.163884401892473	1.00939436456756	5.09806017919746e-08	1.79924395596074e-07
SLC7A10	0.11770562192973	0.540295828408602	2.19856631411996	6.08165176557397e-06	1.63905393412512e-05
AC090825.1	0.109846029562162	0.244282955096774	1.15307047892196	0.000686262601298283	0.00135239941269379
AC127024.8	0.0260784556972973	0.0608442372258065	1.22226218742115	4.735054304873e-14	3.60697198997868e-13
AL138799.1	0.0326056395783784	0.081380049672043	1.31955364168581	1.59673390366266e-14	1.30213908214872e-13
FAM201A	0.186765271145946	0.422398852473118	1.17737970335813	0.000473312964211031	0.0009571473706086
AP001178.2	0.0807786604162162	0.173797309177419	1.10535961916971	1.72651697263692e-08	6.45688649354078e-08
AL138789.1	0.0188009096054054	0.0439961585913978	1.22657510162198	3.62999008077385e-08	1.30543913294449e-07
Z97055.2	0.0591396693837838	0.125630613634409	1.08698997930565	1.43012502038433e-14	1.17616580902953e-13
GNL3LP1	0.0203900106054054	0.0462749096827957	1.18236764857381	2.24118714890245e-10	1.06678645570821e-09
KCNH2	0.159351335518919	0.409741105026882	1.36250152018621	9.16810716327711e-05	0.000207534254767715
GPAT2P2	0.0293042077405405	0.0680772779516129	1.21606551886427	8.89422664896519e-05	0.000201909082830817
KCNS1	0.0461751748864865	0.101707147096774	1.13923173238484	0.00374443849390738	0.00647116834291009
MIR6739	0.185437230416216	0.401523552370968	1.11455369076563	6.49592650513986e-09	2.57659140568266e-08
AC009533.3	0.0719310279621622	0.150743480268817	1.06740947935385	6.81609954044258e-06	1.82469873918637e-05
AC073641.1	0.0358550977621622	0.0766386294408602	1.09589350977659	1.29563234479887e-07	4.34967218979306e-07
AL359878.1	0.0275967152810811	0.0770477410967742	1.48125610069283	6.8447188315018e-21	1.57948781900196e-19
ZNF790-AS1	0.264482586756757	0.536707694844086	1.02096383234721	5.91619799228869e-06	1.59719598465484e-05
AL513282.1	0.159731354859459	0.341110642629032	1.09459222971914	1.66195164493125e-07	5.50249894897156e-07
AC092683.1	0.0188818771297297	0.0516695816989247	1.45231300776021	2.98980060388799e-15	2.68209275248749e-14
KCNK10	0.0158742906648649	0.0523143499139785	1.72051460724556	0.00177853354805555	0.00326394777346528
AP001020.2	0.0251458939513514	0.050354121483871	1.00178702463873	7.71047817580153e-09	3.02595140246103e-08
AL356000.1	0.0440799812972973	0.0917435466236559	1.05748306844057	0.000158004718459196	0.000344574720939271
ARNT2	0.361605877935135	0.757409125317204	1.06665467393844	0.000529672807673381	0.0010631850470417
AC008806.1	0.00927890922162162	0.0190760096397849	1.03973229188251	9.02959588679456e-07	2.7149121435549e-06
SYN3	0.108686739562162	0.226435198790323	1.05892230536543	1.89284884141745e-05	4.75616719087106e-05
AP001350.1	0.0201495652	0.0449135676774194	1.15640261841996	2.5866946544076e-11	1.38068457098956e-10
IGF2BP3	0.236141200886486	0.611780270634409	1.37336380335916	2.72576346373493e-08	9.92541777084185e-08
AL354989.2	0.0134024115621622	0.0300681564408602	1.16574379983888	0.000165009406752422	0.000358794722646845
HTR4	0.0472478232864865	0.101388987591398	1.10158119108211	0.000249457953734283	0.00052700293227282
AL360093.1	0.0322857861675676	0.0658708671451613	1.02874138482313	1.9229759819938e-07	6.31198017067367e-07
RPS21P1	0.108012407540541	0.260716778016129	1.27128638185837	4.28578102552349e-13	2.8715074730701e-12
AC008267.1	0.0156341842162162	0.0332969698870968	1.09068695204738	0.000190182181021081	0.000409082439568947
AC099811.5	0.020382139627027	0.0452344514408602	1.15011646876582	2.58647530509338e-05	6.37050055840564e-05
HMGN2P40	0.057335511827027	0.120574710129032	1.07242646052928	0.0093419681222006	0.015042061003919
AC124303.2	0.0243794483567568	0.0531052663709677	1.12318945615738	1.80508274628674e-05	4.55090346410001e-05
AL353572.1	0.228257980551351	0.50984334683871	1.15938873455323	4.46612718246413e-05	0.000106151611838251
SNHG4	0.252522443518919	0.656440907758065	1.37825353036846	1.92515311266073e-20	4.06646465515209e-19
C1GALT1P1	0.0464797942918919	0.103256829462366	1.15156161657148	2.60330319466589e-11	1.38925534100775e-10
AC005037.2	0.169911084210811	0.352971329973118	1.05477103531123	1.58109481297033e-08	5.94302031504167e-08
RN7SL75P	0.0537619071837838	0.124093271543011	1.20676867006054	6.66058150989674e-09	2.63970961498745e-08
AC079336.5	0.0247060074216216	0.050954851155914	1.04435761982119	1.78054923538128e-07	5.86970959999645e-07
CDX2	0.0537784314756757	0.115310912962366	1.10042947264101	8.61094804094855e-07	2.59740578984753e-06
ZNF695	0.0524396305513514	0.173575883564516	1.72683708869438	8.84618722452001e-06	2.33223552909269e-05
HNRNPA3P9	0.0446427501351351	0.111774327134409	1.32409105147528	1.02821945334802e-14	8.6051484572955e-14
PIWIL4	0.251399884908108	0.528312698833333	1.07140809848278	0.00081076132419053	0.00157995318291526
GUCY1B2	0.110102149335135	0.254452335236559	1.20855279927675	4.25550257733212e-07	1.33775460885968e-06
ANKRD20A5P	0.0121835941837838	0.0307850489193548	1.33729006723445	4.269181381931e-07	1.34171990076427e-06
IL17REL	0.00948577253513514	0.0359116603602151	1.92061517821093	5.4829766083883e-07	1.69757375051943e-06
AC019205.1	0.043947290827027	0.0901158826774194	1.03600716770921	0.000161397212442019	0.000351547096233593
ADAM11	0.112538177783784	0.310396942827957	1.46369983955011	2.14330503365257e-14	1.71675599310271e-13
RNA5SP203	0.118340954216216	0.319678975274194	1.43367443061353	2.03570513070539e-12	1.24964028230561e-11
AC124944.1	0.0927082416216216	0.238160695811828	1.36116583862332	2.25066372813899e-17	2.80487019215502e-16
PRTG	0.0323640734540541	0.0829285618387097	1.35747587131097	0.00601168278581599	0.010011128371648
AL096840.1	0.144548638335135	0.299665579655914	1.05179836325254	1.04234607686358e-08	4.02977581940555e-08
MIR548AA1	0.235513382254054	0.493427317198925	1.0670285501038	2.19016484857569e-09	9.21214555487545e-09
MRPS17P1	0.0117462713675676	0.0289018683655914	1.29895988586342	6.48108356424078e-06	1.7407463732179e-05
ZDBF2	0.183110422686486	0.383518288725806	1.06658146475114	1.73513129890593e-05	4.38551390181851e-05
AP001042.1	0.503970648210811	0.171221246123656	-1.5574779812696	2.01386125890449e-13	1.40808240463747e-12
SPDYE2	0.0222030950648649	0.0605839958333333	1.44817593534578	2.29614591473061e-14	1.82871621066045e-13
ATP2C2	0.0237395154810811	0.184680971752688	2.95967283341355	0.0158278339600889	0.0244239384227269
ARGFXP2	0.0204719348216216	0.0475827728655914	1.21679188738816	1.70231596201497e-07	5.62726747039423e-07
ZNF610	0.150471169827027	0.406802054397849	1.43483987091035	2.20641054294836e-10	1.0514349087975e-09
ANKRD62	0.00498629102702703	0.0178099230322581	1.83664228775353	0.00303508000009753	0.00533824114765531
ASB16	0.291149076837838	0.66409571416129	1.18963314360066	3.27405464421101e-32	1.16201271802075e-29
CSPG4P10	0.127124309189189	0.262028086989247	1.04348152932369	5.25267190912738e-16	5.28180684110538e-15
FAM66B	0.0233992267783784	0.0502486446344086	1.10262382564952	0.00116062801098684	0.00220380267115194
AL451074.2	0.0215665632054054	0.0464339108548387	1.10638250525529	0.00328693374967704	0.00574751533954006
ZIC5	0.250622704394595	0.663810946526882	1.40525530316274	6.40018346545619e-08	2.23068081806405e-07
PCDHGB9P	0.0393590372702703	0.0820145344784946	1.05918467188153	6.916296867336e-06	1.84896843581583e-05
HMGA1P3	0.0701131106324324	0.153731742370968	1.13265893410202	3.27933572611198e-09	1.34674023732555e-08
AC010320.5	0.00664927874594595	0.0194431955483871	1.54799558614414	7.60156541326646e-12	4.35048482509429e-11
LINC01460	0.00858487038378378	0.0240041993763441	1.48341856050942	0.0295825006623945	0.04325709012892
DNM1P51	0.00842164368648649	0.0197230870967742	1.22771164033282	9.08802677306999e-08	3.10647296058859e-07
AL032819.2	0.129186908691892	0.405582299209677	1.65053481007908	2.8239981985464e-08	1.02627531879392e-07
AC007993.1	0.00618433805405405	0.0218302791774194	1.81963949193867	0.000570736400300969	0.00113988955783341
AC005899.2	0.0366995141027027	0.0873777822580645	1.25150552701715	9.2702381089024e-05	0.000209695448928395
FOXN1	0.00873121801621622	0.0407763174139785	2.22347665789904	1.81880330711311e-07	5.98720111508076e-07
RPL7AP15	0.077680408254054	0.162050437456989	1.06082022717244	1.78482738270296e-11	9.70353079109642e-11
PCAT14	0.0204232801135135	0.0646300837311828	1.66199126952827	0.0337143248829191	0.0486495603690476
RPL7P57	0.0330008043405405	0.0667157712849462	1.01552665961398	2.58071896405916e-09	1.07650285011301e-08
AL139082.1	0.0167485782648649	0.035523573155914	1.08473806833324	3.87167013270861e-06	1.07411885581993e-05
AC131392.1	0.0603390970432432	0.13721773772043	1.18530197412024	3.35143266817521e-09	1.37500409972887e-08
AC140479.2	0.0260287374108108	0.0804716514462366	1.62837530821231	2.24516351247988e-07	7.30388269442041e-07
RNA5SP82	0.194064481745946	0.590657023795699	1.60578454938121	3.23117637951447e-14	2.5286463847014e-13
AC010999.1	0.0733327743675676	0.152116090763441	1.05264274229938	1.24198151857781e-08	4.74551816325129e-08
FAM153B	0.0430085656540541	0.100873843887097	1.22985621592872	0.0142087453456606	0.0221262003439193
AC024560.2	0.144918367502703	0.391646211182796	1.43431054257411	1.00133109792274e-18	1.54233143866474e-17
SNX18P3	0.0512368647405405	0.106736861887097	1.05880439831179	0.00183599422319743	0.00336010011114475
RASGEF1C	0.0259260135945946	0.0608216288172043	1.23018405933608	0.00217587379844059	0.00393299217035395
AC010615.1	0.0597760703783784	0.146788452317204	1.29609851358998	1.0433679804871e-07	3.54003362599898e-07
CU633967.1	0.00966692326486487	0.0231760836021505	1.26150809907291	3.85548920551936e-10	1.78297802330487e-09
RNF224	0.0528831089567568	0.119007433602151	1.17017279253464	8.84010653016908e-09	3.43927504174356e-08
AL512274.1	0.0539355757405405	0.18534346194086	1.7808921351603	3.32193251110877e-05	8.04975260577266e-05
CTAGE3P	0.0371984885135135	0.0763841205430107	1.03802874678949	1.43632279483171e-08	5.43207235584035e-08
AC089999.2	0.125977778535135	0.280547172387097	1.15507409568306	1.57435306548732e-06	4.604471088349e-06
HOXA7	0.0242058288324324	0.0530420296935484	1.13178148792414	0.0168420063134056	0.0258560812167362
SPATA17	0.0573705059783784	0.158709086408602	1.46800358069017	4.1525602868328e-06	1.14624128237375e-05
TFAP2A	0.128485801178378	0.395392469016129	1.6216764549038	2.58232877113542e-05	6.36243978109743e-05
AL645933.1	0.301072310178378	0.650605575177419	1.11167315665586	2.02942263061513e-10	9.71124589230358e-10
CAPN6	0.226663019745946	0.689426663284946	1.60484806198457	0.00127618762490283	0.0024022299215602
AC022973.5	0.0587751109405405	0.120630612301075	1.03731880273031	5.79999032612851e-12	3.36993212423593e-11
AC087683.1	0.0245709550594595	0.0699472697204301	1.50931380965054	1.30309524915822e-08	4.96097555273274e-08
AC010998.2	0.0548073906054054	0.119841596725806	1.1286863966452	1.53136040858632e-08	5.77071196888989e-08
RNASE10	0.035404629627027	0.0746676708709677	1.07654570512027	6.06935530721121e-06	1.63626494475677e-05
HERC2P5	0.00700537010810811	0.0161583829623656	1.20574965039897	0.00234011254874191	0.0042033285420021
C11orf42	0.0514038986810811	0.104139226322581	1.01856390517317	3.08586541738773e-10	1.44348844723879e-09
GRM4	0.00678092685945946	0.0248365025967742	1.87290764326318	4.75117346893683e-06	1.30277279917018e-05
LINC01101	0.0654592833351351	0.133684953774194	1.03016738682132	4.98699131767785e-06	1.36328047531096e-05
TOP3B	0.0473248624	0.0970354388064516	1.03591342632731	2.58486278962104e-24	1.23832618698974e-22
HNRNPA1P14	0.0236007017513514	0.0563454007580645	1.25546809616286	4.89679230104448e-08	1.73087767139879e-07
SEMA3E	0.122758892232432	0.32884975311828	1.42160105498155	0.0263948585432217	0.0390124957728103
YWHAZP6	0.0632707172972973	0.127660218962366	1.01269917058662	2.85686929776185e-11	1.51878163363504e-10
AL031846.2	0.104032703556757	0.211038282908602	1.02046760840382	1.47401010266377e-16	1.5989487979778e-15
LINC00661	0.0246718475783784	0.0658726419784946	1.41681365650507	6.72565311765819e-05	0.000155441855933554
AL022314.1	0.225645575345946	0.503341457102151	1.15747893932451	1.88977251713e-09	8.02500466113227e-09
MYEF2	0.145900509610811	0.382086514010753	1.38891441534083	2.32117469243589e-08	8.53015620164678e-08
SPATA3-AS1	0.0329895473351351	0.0745650471290323	1.1764905337096	6.56705936496092e-08	2.28441922884663e-07
VEPH1	0.180366149724324	0.467949628844086	1.37542463747311	0.00572443540920217	0.00957390640980192
RPS2P36	0.0252532163783784	0.0658229045591398	1.38212254092963	1.72957651394491e-10	8.34774920032518e-10
UGT1A10	0.1792855066	0.386123287790323	1.10680270266015	0.0153761736504104	0.0237824821886013
AC073911.2	0.0205954306864865	0.0553503790860215	1.42626890203273	2.31747949303031e-09	9.72168565754466e-09
AL117190.1	0.051563627427027	0.121717867537634	1.23911529967702	0.0283544848497436	0.0416426543728109
AC073210.1	0.116049474286486	0.248314629387097	1.09742927282248	2.08818605324665e-09	8.81705770036232e-09
GOLGA6L4	0.0121826362810811	0.0289368390645161	1.24808097536209	3.82123200630118e-12	2.27004763480393e-11
AC096541.1	0.035727935	0.0746852950752688	1.06377168452862	0.000292363771098207	0.000611189204239565
AC114786.1	0.0241656311459459	0.0883604017634409	1.87044330360798	3.26026377996707e-07	1.04073203688105e-06
TMEM51-AS1	0.0452219820162162	0.154669141865591	1.77408926263896	3.48540913503118e-06	9.73388283205704e-06
ZNF347	0.238006433313514	0.478878423854839	1.00865886547139	6.19008785625264e-10	2.79942612867391e-09
LINC02435	0.0927062567027027	0.192299955763441	1.05261981672603	5.24339120956283e-09	2.10060755309656e-08
SNAP23P1	0.0628649037297297	0.143613113489247	1.19186077144173	2.99126895974372e-09	1.23467627381789e-08
AC138466.5	0.0495377153567568	0.0993135646129032	1.00346344574356	4.05089967910288e-10	1.86854514028397e-09
AL132655.2	0.0777079550324324	0.179413846978495	1.20715703901272	5.46800217348434e-05	0.000128139297656126
SLITRK5	0.00841585512432433	0.0201293488494624	1.25811872973688	0.00905477729518438	0.0146188706471906
CAMKV	0.0182759155945946	0.0840096555322581	2.20061146681945	0.00252577506176456	0.00450757831313068
NSFP1	0.0378951259459459	0.0808828441397849	1.09382142708212	1.71047391777275e-06	4.97601388293183e-06
AC068134.3	0.141669145313514	0.328284920784946	1.2124229014875	1.08955951879533e-16	1.20950706229619e-15
TRIM50	0.529575544864865	1.23729534511828	1.2242815089528	9.48999608016251e-06	2.491284625732e-05
ZNF32-AS2	0.209823993789189	0.462671113198925	1.14080736488469	1.52488396287517e-21	3.98192238139807e-20
AC245884.3	0.314306967724324	0.669235973430108	1.09034074169953	2.81240213577978e-18	4.05665262847823e-17
GPR179	0.00629347243243243	0.0164414989032258	1.38541367858158	3.95261033371703e-11	2.0604432726383e-10
RNA5SP490	0.0781449180486486	0.219312165806452	1.4887618847419	4.04395038219123e-08	1.44482497775183e-07
AC068473.3	0.00522997689189189	0.0166146936827957	1.66758321779173	0.00612292276600147	0.0101822431716803
ZNF711	0.257752633221622	0.545303539580645	1.08107235370457	1.50449755148803e-06	4.41309580286532e-06
AC026992.2	0.0279085426972973	0.0720126829301075	1.3675442244696	0.000125824942717279	0.00027903394627587
RN7SL663P	0.0540541104108108	0.147402568102151	1.44728542640795	3.82671427059503e-09	1.55807679600459e-08
EPN3	0.0703820481351351	0.282750550231183	2.0062504290991	2.64279225486909e-07	8.52479800696956e-07
AC006116.2	0.00991467676216216	0.0215616530645161	1.1208301455922	4.97138615770777e-05	0.000117177027208005
TLCD3B	0.0447975822054054	0.108013623069892	1.26972050677481	3.19012068179578e-09	1.31238603793227e-08
AC011921.1	0.159626311513514	0.329762419569892	1.04672852215917	2.95643338325389e-18	4.24496665667321e-17
H2BC19P	0.128141360972973	0.303489923327957	1.24391239759122	1.00095918183674e-17	1.32127660676291e-16
SLC25A36P1	0.0596624971945946	0.139019698	1.22039304744277	1.04450881563035e-08	4.03689841182043e-08
AC002398.2	0.187673200043243	0.0731304220752688	-1.35967905256822	0.000398045131796041	0.000814283104085764
AC130651.1	0.0223301172216216	0.0516962088655914	1.21106765998923	5.39968600669228e-08	1.89931166502846e-07
ELDR	0.0104312879297297	0.0242426209892473	1.21662838866184	6.69093602606933e-06	1.79309685122749e-05
RN7SL333P	0.150810464648649	0.349450262306452	1.21235058978754	1.14470656546535e-12	7.2585457330552e-12
AL157871.5	0.0573012360972973	0.130548614413978	1.1879489794736	3.19111557900602e-14	2.5011795171189e-13
AL359881.1	0.215309694994595	0.464018121016129	1.10776786430212	8.29657333102602e-07	2.51008946294303e-06
AP000526.1	0.0243529561405405	0.0489747702365591	1.00794181630552	0.00153721488149684	0.00285173435825219
AC092279.3	0.0821276755297297	0.172063566102151	1.06700127277488	2.60470385334128e-13	1.79824472329718e-12
PPP1R9A	0.244371416940541	0.660612908193548	1.43472961048684	4.68620080326002e-13	3.12400989527379e-12
AC137630.1	0.0398294478594595	0.0800562010107527	1.00717767535201	7.13709515771545e-06	1.90476234779995e-05
LINC01829	0.0123301641459459	0.0345586619301075	1.48685535334243	0.00183047493953232	0.00335097261178895
DCUN1D2-AS	0.0743856355783784	0.169768519247312	1.19047300169635	1.07765199111748e-09	4.72684987365873e-09
ATP8A2	0.0373342199675676	0.119675418182796	1.68055635337882	0.000670901941756894	0.00132440720958339
RAPGEF4-AS1	0.0104675239027027	0.0227433837096774	1.11952669864331	0.000225572572845122	0.000480084735061168
DEGS2	0.221412121010811	0.448188338768817	1.01737090909177	0.000260544746384528	0.000548925677785271
AC073585.1	0.109345737367568	0.24075923288172	1.13869414427531	3.4728550683813e-07	1.10551383107807e-06
ZBTB40-IT1	0.0706572436648649	0.147892993913979	1.06564433375361	9.4357320340942e-09	3.66478131207059e-08
AC024884.1	0.0630031291621622	0.126583586876344	1.0065949641698	6.07679357256707e-06	1.63791979072754e-05
CYP4F23P	0.0820361596594595	0.241613860693548	1.55837135836146	5.57404765902774e-05	0.000130442447028083
KIF6	0.0672548208108108	0.135420709682796	1.0097387963867	0.000335345883972394	0.000693620695249147
AC240565.4	0.0213222283297297	0.0569976484516129	1.41854418110504	4.03779233206606e-10	1.86284014968386e-09
SYCP2	0.0910866641189189	0.182184193672043	1.00008604465179	8.24643393750343e-06	2.18233447585748e-05
LINC02774	0.0163060810918919	0.0328158276774194	1.00898172624052	1.92346137910498e-06	5.55267536854925e-06
AC073046.1	0.263890620583784	0.590528191688172	1.16206586108716	1.79829651154001e-19	3.12734808794318e-18
AC048382.2	0.152900009243243	0.307198128612903	1.00658093357399	1.53091039907701e-12	9.54177866592668e-12
RN7SL481P	0.057390465427027	0.163123530973118	1.50708192981279	2.61394974473728e-11	1.39434630858668e-10
MIR4645	0.244785360345946	0.521126756532258	1.09011705118342	2.32752453019526e-05	5.77162867903861e-05
IGHV3-79	0.0643924778	0.16997949272043	1.40039663148163	8.86373776089014e-07	2.66822754553423e-06
IL12A-AS1	0.00789660648108108	0.0263597119462366	1.73902990283714	1.65922592033889e-06	4.83418128877555e-06
RNU6-323P	0.0893774893351351	0.195310896951613	1.12778901925373	1.21370386497131e-07	4.08660124177072e-07
AC104986.1	0.0570132836054054	0.13738761177957	1.26888192331635	2.17898541337698e-11	1.17425691684531e-10
AC006030.1	0.00736489160540541	0.0153750562096774	1.06185548749852	5.52729858946236e-07	1.70940595429384e-06
AL390783.1	0.00701180378378378	0.0171872324354839	1.29347972452426	8.17684145519478e-06	2.16459951496432e-05
AC087289.3	0.0103570861351351	0.0207652531344086	1.00355328676378	3.76423668611659e-09	1.53462223351322e-08
LENEP	0.0266836098810811	0.0817154546827957	1.61465510411919	2.58465393156592e-15	2.34705205122629e-14
DISP3	0.0258367911837838	0.0786496835806452	1.6060140567193	0.0109403855627205	0.0173847128134061
AL596325.1	0.00954185792972973	0.0214084652473118	1.16583926290896	1.27074683116259e-08	4.84734323319196e-08
HEXD-IT1	0.0481186721081081	0.0996331289569893	1.0500287016201	1.27875144524308e-12	8.04575722064429e-12
AC092634.3	0.0876871455297297	0.198201888198925	1.17653343478784	5.96973658802184e-10	2.70462769294431e-09
SLC9A3	0.384936410135135	0.78321472111828	1.02478774337122	9.16227896298191e-11	4.57823255181799e-10
EMC3-AS1	0.227444095448649	0.469703634510753	1.04623877493977	1.66927859502421e-19	2.92112161916771e-18
AC004890.3	0.030816958427027	0.0634093927419355	1.04097208280469	4.02926231373329e-08	1.43978135342832e-07
H2BC7	0.186380115589189	0.397660987677419	1.09329108343261	8.18925465822271e-09	3.20237473824572e-08
UBL4B	0.0330582028432432	0.0880375179462366	1.41311017476988	3.92467105401588e-05	9.40808465469427e-05
AC005237.1	0.028982263	0.0599219873655914	1.04791522469166	0.000142140229423372	0.000312138705118915
AC243562.1	0.0326867427675676	0.0922861657150538	1.49740877511727	1.4650859487307e-07	4.88665795129913e-07
ROCR	0.080296535	0.233075466129032	1.53738751399548	0.0216742621824518	0.0325682607475017
AL358473.1	0.0126967301027027	0.0281673568172043	1.1495671944483	0.000160763750920098	0.000350258149700463
ITPR3	0.559270120859459	1.1334177186129	1.01906250008676	4.47599343497823e-08	1.59039140676842e-07
AC010735.1	0.0435224841405405	0.159800398930108	1.87643820084242	3.16422472038919e-16	3.29076759096522e-15
AC092881.1	0.0127818127243243	0.034160315516129	1.41822884556686	6.80245874674966e-09	2.69097579214042e-08
CHRM1	0.0293594092486486	0.0640298776290323	1.12492231327179	0.00705434273095566	0.0116040461177199
LMX1B	0.0457628893783784	0.146825180252688	1.68184935997024	0.00185804606518217	0.00339749675615162
LINC00942	0.250939198097297	0.575240746473118	1.19682802559852	0.00102505709959803	0.00196399132092235
GJD3	0.0366972039783784	0.0791113140268817	1.10821388917067	6.43684463437911e-08	2.2419080572456e-07
AC243654.1	0.0337975893783784	0.0821572145913979	1.28146692063574	2.97040202644555e-07	9.52719478495854e-07
AC005726.2	0.0108063494864865	0.0268417746290323	1.31260081186238	1.07782174173184e-10	5.34646261218516e-10
AC110619.1	0.0169879643351351	0.0340788745107527	1.00436470491088	1.95130251893658e-05	4.89408501788423e-05
A4GNT	0.051416604627027	0.317416256370968	2.62606976933687	4.12636786541506e-07	1.29942944064726e-06
AL163953.1	0.194318976518919	0.48843861844086	1.32975047523173	9.24516919567148e-14	6.76056351020678e-13
AC099850.4	0.808421052891892	1.70911076963441	1.08006710497029	1.03696796179383e-22	3.42920678074051e-21
PDC	0.0139644229081081	0.0299805044354839	1.10226870325797	3.85382936898187e-06	1.0697581655538e-05
HMGA2	0.0893061555891892	0.232371493586021	1.37960157122121	2.48615452105193e-06	7.07653990466368e-06
AC144548.1	0.0664620513405405	0.147871353758065	1.15373986735521	1.09706641216968e-15	1.0509186363992e-14
CCR6	0.0265860390162162	0.0634408442580645	1.25474312038713	2.94788178135602e-05	7.19733291429032e-05
E2F8	0.506037899827027	1.0534420455	1.05779360225008	2.618430406305e-19	4.47031353715987e-18
LRRN4	0.0875070721351351	0.263076118354839	1.58800876650342	3.21263129143278e-05	7.80139692712871e-05
C3orf22	0.0168501413243243	0.0503626339623656	1.57959304635499	3.57635047552633e-17	4.28225110973116e-16
ESYT3	0.102191469427027	0.226017931284946	1.14516246400868	2.79107651562739e-09	1.15735292277924e-08
MIR4324	0.182408515616216	0.381130478698925	1.06311190162805	2.25463602072089e-07	7.32902129594243e-07
AC037487.1	0.0281753073351351	0.0636945666774194	1.17673896451219	4.21590254284551e-13	2.82769571938153e-12
AP003170.3	0.0988379756216216	0.206682456317204	1.06427856757418	1.92601900143621e-06	5.55878511249468e-06
SIRPAP1	0.0496885515459459	0.102469438037634	1.04420829161801	3.63354622070791e-06	1.0126269765054e-05
SPDYE1	0.0358712948432432	0.0755649442526882	1.07488727800185	1.97234921427114e-18	2.90650455265605e-17
C10orf91	0.0575401233297297	0.291825722672043	2.34246683527945	4.89216624587242e-06	1.33837473922201e-05
ZBED6	0.337998016086486	0.807673997026882	1.25675831426816	3.66594862883216e-16	3.76439443756893e-15
NR0B1	0.108619741454054	0.354273493048387	1.7055771918473	4.27949618957702e-05	0.000102042983044239
LINC00992	0.253242420443243	0.527388125822581	1.05834599945022	3.73920016401338e-06	1.04000115820059e-05
MIR1285-1	0.118143136237838	0.273005904666667	1.20839633910471	7.63708204795265e-08	2.63553588778908e-07
BTN1A1	0.0126951139459459	0.0282694043978495	1.15496814358922	0.00691741377862556	0.0113959146056214
C1QL4	0.130141230335135	0.300874204204301	1.20908232293086	6.60333996535935e-05	0.000152854642464716
FRAS1	0.179652066643243	0.649319684182796	1.85372341384991	5.56854363574148e-09	2.22440730230111e-08
ZNF382	0.124359247027027	0.276277815747312	1.15160593630092	4.39370043607584e-14	3.36627720549331e-13
AL035448.1	0.0160323686864865	0.0388271979247312	1.27608000401397	4.66762745047933e-07	1.45839484345479e-06
GUSBP9	0.0831806732594595	0.203132114725806	1.28809807724135	8.35986368915452e-14	6.15425664922596e-13
AC016735.1	0.583578717945946	1.18016475172043	1.01598909789097	1.26604076502135e-05	3.26540033139949e-05
ZNF578	0.0202743247891892	0.0514604818870968	1.34381109873952	1.04711186785366e-05	2.73205342286647e-05
PIFO	0.0851134352540541	0.183386244897849	1.10742664586553	2.02564078130428e-05	5.06289645388678e-05
LHX4	0.133130101745946	0.275783931682796	1.05070158925191	3.63629603811089e-17	4.34952914580393e-16
AC099811.4	0.0264974869675676	0.057598847516129	1.12018440497882	1.26517137556361e-06	3.73839745459984e-06
RNU2-11P	0.138507622481081	0.314382381521505	1.18255499478136	3.63432066073843e-12	2.16555323551543e-11
NDUFAF4P3	0.113708038664865	0.234338364317204	1.04325891185206	6.63643451977577e-11	3.36617378147805e-10
AC129492.6	0.0440477860540541	0.104832509564516	1.25094476698534	3.8256149045994e-07	1.21001217498431e-06
ARHGAP31-AS1	0.0623832280972973	0.159117546252688	1.35086281989961	0.000335292284106764	0.000693566759744405
AC092941.2	0.0764589859675676	0.153263390698925	1.00325515664752	5.94893105614786e-06	1.60517307724456e-05
NPM1P18	0.0195068639351351	0.0432992233010753	1.15035928773008	3.60955444903351e-05	8.70570085769481e-05
RIBC2	0.424531657713514	0.875510814639785	1.0442528586053	8.7758192408434e-11	4.39389825400528e-10
SPRY4-AS1	0.0514744188432432	0.121436875150538	1.23827903075074	3.5782125139425e-05	8.63341412666e-05
RN7SL652P	0.0342652524594595	0.0922976113817204	1.4295469955687	9.52461795182824e-11	4.75363136795642e-10
AC087289.1	0.0411118297837838	0.0973946182903226	1.24428847183076	2.91972654189798e-13	2.00102752689927e-12
HNRNPA1P59	0.0875874516162162	0.208003189801075	1.2478095534858	4.23385506675422e-17	5.01829321858606e-16
SLC9C1	0.00925640601621622	0.0240089185752688	1.37504636999424	0.000455475729153807	0.000923968193442826
AL121917.1	0.125137209264865	0.256091333516129	1.03314759558442	6.26193873593163e-09	2.48887372565838e-08
OR7E128P	0.0505126914864865	0.13814228644086	1.45143718692035	5.17998966728268e-10	2.35912813348737e-09
KCNH3	0.128324952351351	0.328879256801075	1.35775629196854	1.00814281492224e-06	3.0152227840944e-06
MAPK15	0.130687282254054	0.303580244096774	1.21595915538205	2.85565678599583e-06	8.05909904248056e-06
GGT6	0.195426659502703	0.447802408537634	1.19623499910752	4.48887733138006e-05	0.000106672217911586
AL162632.1	0.0266402702756757	0.0584234773655914	1.13293951076349	4.32646438977984e-07	1.35887543509987e-06
UCA1	0.235500324275676	0.540617891	1.19888021027613	0.00222063843267678	0.00400442735544742
AC011767.1	0.0130845517945946	0.0373544009677419	1.51341372005672	8.42800476296548e-08	2.89205607721222e-07
PRAMEF15	0.294969276967568	0.118449327634409	-1.31629468662658	5.16409256374222e-05	0.000121469213585121
RN7SL181P	0.0976483198432432	0.218060654451613	1.15906235613916	1.1326621088531e-10	5.60525382580308e-10
FMR1-AS1	0.0338728117621622	0.0719024800376344	1.0859137834357	3.25440127058785e-09	1.33693605506265e-08
GABRR1	0.00938948085405405	0.0300816234032258	1.67976512812662	0.000291424309000068	0.000609478061456778
AC073111.1	0.108063679805405	0.247387736731183	1.19489227133882	9.78887716358524e-15	8.20046262118299e-14
PROM2	0.121469053394595	0.36138896683871	1.57296365556608	0.000461305924632795	0.000935042470625949
AXDND1	0.0329478268918919	0.0668674999623656	1.02112186501816	1.1041447452438e-05	2.87075355297137e-05
AC106037.2	0.130113104135135	0.349066231435484	1.42373452962903	8.76087868685803e-17	9.85999919741561e-16
NKAIN1	0.0338082465891892	0.0908460862956989	1.42604916853064	8.33351427120414e-07	2.51975313319022e-06
LINC02421	0.0134799393783784	0.0326093725913979	1.27447267522681	2.0891750064594e-09	8.81975556839846e-09
NMU	0.0553624207891892	0.140854427392473	1.34722597872878	0.00624233886233467	0.0103642892935863
IDO2	0.397776716524324	0.189855331204301	-1.06705832097448	0.00187706201086894	0.00343077432450036
LYPD6B	0.143727115324324	0.407527457924731	1.50356500291762	0.000240176448508977	0.00050884532755824
CICP16	0.0184477146324324	0.0548890974193548	1.57307751500669	1.23414734497137e-12	7.78649948571196e-12
HBA1	0.263584360259459	0.106142437913978	-1.31226318024947	4.3620439864626e-07	1.36885611973687e-06
AL121949.1	0.0377589602594595	0.132736205629032	1.81367099540336	0.0211507438315463	0.0318347625021584
AC005381.1	0.0171580091783784	0.0989137779462366	2.52728932305575	0.000104776571450403	0.000235150055573451
AC006518.2	0.0158343964756757	0.0324175525806452	1.03371329577314	6.20759008495282e-08	2.16745271651276e-07
RNU6-945P	0.135248958832432	0.363301290139785	1.42554900099503	1.18836732490357e-13	8.56866632826338e-13
AC092645.1	0.317791675751351	0.638021531397849	1.00552377646775	3.752105919855e-14	2.91189766167004e-13
CTNND2	0.357700167518919	1.20324690677957	1.75011001543911	2.17742386320098e-07	7.09450529206122e-07
H3C12	0.0453881803837838	0.100060738467742	1.1404874480786	1.31086855329233e-12	8.24371766269364e-12
SLC26A9	0.0604045341027027	0.201134028091398	1.73542842841359	0.00460563563066593	0.00782690937801125
AC122688.3	0.105331551697297	0.247015095983871	1.22966155745719	2.69870013336496e-17	3.30950560302674e-16
MIR2052HG	0.0536146077459459	0.113511101129032	1.08213536310835	0.00197955975456147	0.00360425767739845
OBSCN-AS1	0.0640826056756757	0.14239525094086	1.15189631566428	0.000941388513107146	0.00181513881259369
AC024361.3	0.141784926632432	0.285484191172043	1.00970669218773	3.05666708060037e-12	1.84006100726347e-11
SLC2A3P2	0.0105046895243243	0.0267310239731183	1.34748158082519	7.21569607047905e-06	1.92451656731585e-05
RBFADN	0.0912858665189189	0.197532665327957	1.11362783172529	2.81328231967851e-17	3.43635003265045e-16
UGT2B26P	0.0750723239459459	0.164425170768817	1.13107811962376	4.38417265671552e-07	1.37528652778009e-06
PLXNB3	0.182507144637838	0.562979280048387	1.62512888365175	1.20427545633182e-07	4.05648138271695e-07
AL049869.3	0.0819174061351351	0.183520691365591	1.16370079233564	1.34067897942619e-11	7.4087214040703e-11
FAM160A1-DT	0.0898385153783784	0.194798518284946	1.11657671188161	2.92526466702338e-05	7.1441892173214e-05
NCCRP1	0.0885065581783784	0.213085068548387	1.26757323768524	0.000423209254229018	0.000862140481677385
AC008937.1	0.016299469372973	0.0376291333548387	1.20702506427119	1.29754893104727e-10	6.35756086203775e-10
AC013451.2	0.0535802887675676	0.187014600107527	1.80337664314069	8.50436656452391e-10	3.77557316877093e-09
ZNF320	0.550385561681081	1.10398792885484	1.00420986830305	1.75815844826143e-11	9.56060309403103e-11
C21orf62	0.0176432358378378	0.0365196382311828	1.04955729282249	1.14276418521529e-07	3.86167556701624e-07
AL513366.1	0.0133516213297297	0.0286167097311828	1.09984286099505	5.6805698979399e-06	1.53819773112172e-05
VSTM5	0.0267253430702703	0.0759707641666667	1.50723586516346	0.000377885017808193	0.000775875870915722
AC004980.2	0.0654609582756757	0.133424360317204	1.02731546745905	1.19672570792334e-07	4.03266797458682e-07
KANSL1L-AS1	0.116863721540541	0.238909836435484	1.03163911595708	7.31387862475961e-22	2.01864652207358e-20
AP005119.2	0.0612328959675676	0.147262625231183	1.26601250449997	0.000695007576514483	0.00136866957803911
ZNF93	0.236981207886486	0.52938072433871	1.15953300382194	1.25101369486333e-11	6.95133276667278e-11
DLX6-AS1	0.0232759983513513	0.0711934770483871	1.61290201435282	8.04558151134848e-05	0.000183758368988009
AC068946.1	0.024817204372973	0.0519871269086022	1.06681381941767	8.61075377547694e-09	3.35730132118588e-08
AC024558.1	0.110757309410811	0.229512325903226	1.05116972295415	9.49989302949397e-13	6.08974318112996e-12
CPA6	0.142703636697297	0.288952556166667	1.01781053120648	0.000302585259916139	0.000630621616460738
AL353593.1	0.0167892674054054	0.0345109877043011	1.03951648420189	3.85874153023494e-06	1.0706499429684e-05
AC006213.2	0.0746133013459459	0.197057524623656	1.40111209130843	6.48278142894756e-15	5.54325107662197e-14
AC226118.1	0.0196929498216216	0.0597473251344086	1.60119489582626	2.01589644751283e-05	5.04004113313581e-05
AL583832.1	0.0484258424216216	0.138160597473118	1.51249717545154	9.33351830972086e-18	1.23794653012145e-16
RN7SL8P	0.129257902097297	0.385157753543011	1.57519698679366	5.0573917879401e-07	1.57373691855153e-06
TENM4	0.0404040151189189	0.0855777581989247	1.08273721966739	0.0248965918440198	0.0369605996157332
AL121601.2	0.0238129938486486	0.0514734967634409	1.11208078045743	1.42025197761095e-06	4.17899691543885e-06
ZIK1	0.200466576821622	0.415884336612903	1.05282062940418	4.29055604209555e-07	1.34810126813922e-06
AC073150.1	0.0203357379405405	0.0433873952473118	1.09325863280159	3.18307650704839e-06	8.93389682557351e-06
AC092338.1	0.039440367172973	0.0985532526075269	1.32123050346421	2.24888090117444e-07	7.31251328960211e-07
VN1R83P	0.16636267872973	0.417866575973118	1.32871054577339	3.66945657997003e-14	2.8512684661938e-13
BNIP3P17	0.098630636972973	0.279394941865591	1.50219814658488	1.96013138531129e-07	6.42975146816704e-07
AC018752.1	0.131790443518919	0.299145416053763	1.18260119564205	1.2532595712072e-11	6.96227688158074e-11
AC106886.2	0.0618034584486487	0.136717419258065	1.14543759238324	1.08812237650887e-09	4.76779616860494e-09
AL121574.1	0.0578375783783784	0.146070309860215	1.33658391287825	1.94817768381272e-13	1.36556688329337e-12
PEG10	1.60219766471892	3.25142271690323	1.02101898730551	8.00404342792498e-10	3.56349629576469e-09
GPRIN2	0.0920706714054054	0.331986759811828	1.85031213340699	0.000304904171976325	0.000634967932652375
SHLD2P2	0.00945353096756757	0.0191882935537634	1.02130122305725	3.98069301979868e-09	1.61763398493641e-08
ONECUT3	0.0202773553891892	0.0437737361827957	1.11019602075491	0.00128883784206699	0.0024240502151251
AC010168.1	0.0400825307135135	0.100621144913978	1.3278880057038	0.000938096063179471	0.00180948275383187
KIAA0319	0.0481061601189189	0.114006147182796	1.24481806445179	4.53655063378187e-07	1.42026647075706e-06
PDPK2P	0.0397836029405405	0.104156133897849	1.38850196152526	2.64578116225326e-21	6.58154388031786e-20
SEC13P1	0.0129583799513514	0.031987820311828	1.30363732419031	3.82510618081533e-09	1.5576737338456e-08
AC022150.4	0.0901237293783784	0.293494279424731	1.70335346407781	4.73436801492359e-14	3.60697198997868e-13
AC011479.3	0.0528646450648649	0.117970602758065	1.15805229625188	2.92171484768073e-09	1.20814395219407e-08
Z94721.2	0.0144794099135135	0.0298062705645161	1.04161306423064	1.29512296285221e-11	7.17743645060762e-11
KLC3	0.0994281937891892	0.347026054204301	1.80331707777563	4.12267307792815e-07	1.29842818261107e-06
FRG1-DT	0.0278649332054054	0.0660408785698925	1.244908618006	1.16702227514542e-10	5.76058654483632e-10
AC110285.1	0.0798671362540541	0.199161245215054	1.31826305079062	8.18010739285251e-15	6.93250377955828e-14
TMEM72	0.0987837053135135	0.36055349094086	1.86786832106874	7.49184778032762e-08	2.58860650235124e-07
LIMS1-AS1	0.0368912155513514	0.0808120469247312	1.13129305036855	5.59297693074549e-07	1.72844524991238e-06
AC233699.1	0.0268075860216216	0.0576381797096774	1.10438346111642	1.41921569214266e-09	6.12481867208476e-09
Z97653.2	0.0120809557513514	0.0318318882258065	1.39773814428734	5.20145743791513e-05	0.000122302440961112
GRIK3	0.00708176732972973	0.0179999702311828	1.34581317047243	0.00476923715349693	0.0080902057913813
ZNF793	0.104326279416216	0.24883935872043	1.25411208007536	2.92564668038556e-10	1.37389807489817e-09
AC009145.4	0.0435076558540541	0.0202356399193548	-1.10437081548327	0.00394606138938695	0.00678795828733441
SPIB	0.138472778778378	0.499177394252688	1.84995020516594	0.000634505001113673	0.0012574377885852
AC083862.1	0.0175409930054054	0.0354664196989247	1.01572327707599	8.61419617153634e-05	0.000195946135878809
OBSCN	0.19529783967027	0.459514247129032	1.23443360199499	4.09788791651096e-05	9.79443020090673e-05
ODCP	0.0328299907351351	0.0783495177204301	1.25491005146039	2.57871635518883e-15	2.3425044496901e-14
LINC01694	0.0635819105405405	0.145247663768817	1.19182668578588	0.0135113778953685	0.0211185468047011
HSD3BP5	0.0759332092972973	0.171000321021505	1.17119614380626	3.23548944137435e-10	1.5076016722114e-09
OCA2	0.265643048972973	0.557077562317204	1.06838924643729	0.00147389297378306	0.0027432328123465
AC021092.1	0.0317625917567568	0.0667545485698925	1.07153750556486	1.26013502191737e-09	5.48241409138394e-09
PLA2G4D	0.00591522817837838	0.0198961476021505	1.74998338919276	1.64390137015633e-09	7.04381408375606e-09
MNX1	0.0836199731459459	0.256513294698925	1.61711411530604	1.33356091002995e-06	3.93217895762283e-06
AL360091.1	0.0817242144162162	0.178127774564516	1.12407697703947	6.3967577636005e-11	3.24983667106792e-10
AL021997.3	0.0440044194	0.109410463241935	1.31403038667835	2.64089532224805e-09	1.09942047291143e-08
PDZK1P1	0.0601999417891892	0.142267869	1.24077587091521	4.33622041986403e-16	4.40211757321745e-15
POMK	0.201492678681081	0.443781599430108	1.13912243134582	7.19914781834672e-17	8.21237328540149e-16
AC108676.1	0.0839097366756757	0.168355562650538	1.00460125795301	3.36109135459517e-06	9.40650167086225e-06
ARMC3	0.00508552894594595	0.0291834241451613	2.52067942553265	1.53583076593035e-07	5.10774705961184e-07
MYO1H	0.0209302362	0.0427451859139785	1.03017335601778	0.000561216741473573	0.0011222108132354
AC243654.3	0.0261206300702703	0.0658628470107527	1.33427517837307	8.09552246685389e-11	4.07265064168998e-10
AC139795.1	0.107121797345946	0.226950774731183	1.08312734086908	8.09577418179691e-07	2.45228288985576e-06
AC245060.2	0.102348184151351	0.266510153989247	1.38070499398098	2.97689202624791e-15	2.67432093295619e-14
FRMPD2B	0.0289787183189189	0.0680136920645161	1.23083142110406	0.000379736703664687	0.000779043002169376
AC096632.1	0.138901352324324	0.287941280860215	1.05171399123097	7.73073749370986e-08	2.66566576496982e-07
LINC01659	0.0403717590486486	0.128158817134409	1.66651438394924	5.11264530113561e-10	2.33140696603902e-09
ADAMTS16	0.282684398156757	0.575757147688172	1.02626815582466	1.38196674795238e-05	3.54480660440269e-05
AC243562.2	0.0638712463405405	0.1935246395	1.59927875389154	1.19620430101514e-08	4.58520720737458e-08
LRRIQ1	0.0103144760324324	0.0289150460107527	1.48714986252522	0.000593562116458132	0.00118182457116217
AC096720.1	0.0814154120702703	0.168743857580645	1.05146115781683	6.7860368044864e-07	2.07400050256219e-06
EIF2S3B	0.0802618979405405	0.177210180865591	1.14267431343169	1.39243785522031e-13	9.9399551030302e-13
AL008726.2	0.0630201633891892	0.131255563677419	1.0584931773392	2.20568023380278e-08	8.12824454688451e-08
IMPDH1P8	0.031038868172973	0.0927674094301075	1.57954210329326	7.9392368637748e-14	5.86199652676314e-13
ZNF702P	0.157305130427027	0.354926234026882	1.17395348945092	5.07139000911253e-06	1.38410004158591e-05
ASCL5	0.0343046557459459	0.0746348070430107	1.12144422071811	1.07424316703784e-09	4.7127182392386e-09
IGDCC4	0.109285526886486	0.29175285316129	1.41664441279725	8.69264801570547e-08	2.97778734839263e-07
EPCAM	1.28888031500541	2.73073124465054	1.08316903100422	1.67550888043149e-05	4.24252717850113e-05
EBLN2	0.151807498264865	0.329209025043011	1.11676083490948	1.2382615045043e-16	1.35665007182625e-15
L1TD1	0.0151160224594595	0.0529658488064516	1.80898387469897	0.00328692992765894	0.00574751533954006
MPP2	0.0924376248918919	0.232904713365591	1.33318773957354	4.04608530347499e-07	1.27590168392274e-06
GAPDHP33	0.0212948503027027	0.0540946158655914	1.34498041901513	8.03175463368375e-07	2.43406115471073e-06
SEZ6	0.187615688632432	0.613982364747312	1.7104167453828	0.0009827815410343	0.00188902456540986
AGGF1P2	0.0172954751189189	0.0661355761021505	1.9350318988331	1.65058827207788e-06	4.81124047057149e-06
AP001271.1	0.177916305848649	0.371349066892473	1.06157721498326	2.60502282425736e-11	1.38987868194921e-10
AC073415.1	0.140506453140541	0.377357546833333	1.42529573552641	1.98299912834818e-13	1.38842998152947e-12
AC092685.1	0.0205764554	0.0581486731021505	1.4987517931437	5.47697818294808e-08	1.92434987774831e-07
IL37	0.0275945372054054	0.0592611222956989	1.10270325857678	9.44730626103297e-06	2.48085317290298e-05
AP000560.1	0.0282665136486486	0.0627379969139785	1.15024551364322	1.01168740778224e-10	5.03227615252757e-10
SMIM22	0.191914425010811	0.683177833612903	1.83179801203601	0.000195939249588175	0.000420532590952425
AC139887.4	0.128063990756757	0.298954896634409	1.22306296790554	5.48482596322507e-16	5.48243274285238e-15
TAS2R31	0.0261586466972973	0.0558085179086022	1.09319742788368	6.43650812664592e-07	1.97243789715859e-06
CICP3	0.00777779128648649	0.0166285327204301	1.0962284464184	1.46037798940775e-05	3.72961031266706e-05
MYADM-AS1	0.0643061971081081	0.130668899887097	1.02288613038085	6.59155022199502e-05	0.000152609770345509
MFAP5	0.152140012664865	0.0759608759139785	-1.00207118367306	0.0227261455887943	0.034012956149672
AL161772.1	0.0298217165081081	0.0961241762419355	1.6885360295314	4.72041280585214e-06	1.29490183207781e-05
AC090695.2	0.0386138215567568	0.0776455446021505	1.00778580046552	1.93882017081287e-08	7.20488563402352e-08
AC244033.1	0.0416663058810811	0.110857880596774	1.41175822924132	2.99639875579363e-17	3.63360212931875e-16
AP001178.1	0.0338686614378378	0.108723489795699	1.68264079477401	1.13651368894705e-10	5.62210609496991e-10
ATP11AUN	0.0119240250810811	0.0258081095752688	1.11395315394877	9.17880166834246e-08	3.13495016590623e-07
CYCSP10	0.116037934854054	0.232198658704301	1.00076311349933	2.17681946655448e-07	7.09345321837661e-07
LINC01483	0.00933111325405405	0.0250831573387097	1.42659784054085	0.000923495043103292	0.00178336666343473
DLX3	0.0284672262918919	0.113867022672043	1.99997614898112	3.19494870356395e-05	7.76076156562539e-05
AC010973.1	0.077177655372973	0.172432340994624	1.15977526706753	8.87926803485877e-14	6.50432195379088e-13
Z68871.1	0.145004792545946	0.320754189258065	1.14536752450452	3.27549876912376e-18	4.67379917798129e-17
RN7SKP150	0.0669397288432432	0.134496206430108	1.00663086888442	1.51342311407867e-08	5.70823964251885e-08
AC099489.2	0.158425326816216	0.344580540526882	1.12103823896969	1.07670053775802e-07	3.64674420039843e-07
EPHA10	0.0943440750702703	0.264619863768817	1.4879175393421	0.000106139486856341	0.000237996879275043
SLC36A2	0.00923370817297297	0.0315204623064516	1.77130665224823	0.0281403987598045	0.041357162507192
AC008750.2	0.0172197881513514	0.036303166688172	1.07602800462226	4.54176859032693e-05	0.000107827422939182
MIR3944	0.106246474010811	0.217595972317204	1.03423688917905	1.41379916968838e-05	3.61909033695423e-05
AL354993.1	0.0274394741135135	0.0555094283333333	1.016480003454	3.20482756850236e-07	1.02433345888751e-06
ERI3-IT1	0.0187865551459459	0.0441893694247312	1.23399879738552	1.045623969093e-06	3.12114171963688e-06
KLHDC8A	0.112710483064865	0.237768578682796	1.07693636925895	7.22575683170077e-06	1.9269959403326e-05
AL356234.1	0.0299779521459459	0.0770419543333333	1.36174246742021	0.000645884268969451	0.00127812452440405
LINC00634	0.0637768145945946	0.146375987801075	1.19857495915588	6.00645941810394e-10	2.71979821881044e-09
ZEB2P1	0.046999380027027	0.0993181359892473	1.07941545895436	0.00115454088357335	0.00219307068635345
RN7SL25P	0.0441210531297297	0.097531441311828	1.1444001497695	5.69070525629378e-06	1.53994933154367e-05
TUBBP5	0.241398533691892	0.506321892930108	1.06863795363826	9.72285143144797e-05	0.000219303735428802
IMPDH1P5	0.0346403926	0.0799053014892473	1.20583594396596	6.36358985767034e-15	5.44872921588294e-14
AC069499.2	0.0989058703513514	0.2845176555	1.52439012372862	1.0634323830299e-15	1.02085457599887e-14
LINC00637	0.0213569410864865	0.0464695851666667	1.1215817385962	7.20274399586725e-11	3.63950162325765e-10
LINC01727	0.169333092605405	0.0719860453494624	-1.23407477609004	0.00992859832800104	0.0159043130930836
AC016705.2	0.0409221563675676	0.173989352827957	2.08804494981798	6.31404470985088e-06	1.69787229370966e-05
PHC1P1	0.0350624752756757	0.0739808138010753	1.0772233220265	2.53468122069146e-07	8.1928465982817e-07
AL606537.1	0.0396585544594595	0.0805868138225806	1.02291170143199	1.09024159335594e-07	3.6906230401634e-07
HCN4	0.0311451209837838	0.0809575254301075	1.37815901628436	0.000498749097701398	0.00100447398601163
E2F7	0.236146560389189	0.507691205827957	1.10426874812043	8.02032732626725e-18	1.07731464975804e-16
AC096642.1	0.105890304113514	0.231015976844086	1.1254221360507	1.14717896788125e-21	3.04612885264906e-20
TMEM18-DT	0.0233691707891892	0.0824835079731183	1.81949914722303	8.11539231816526e-08	2.79142466592201e-07
AC091057.1	0.169100183102703	0.381973997564516	1.17559620990953	2.93568913427824e-19	4.94825622037976e-18
SNORD88A	0.113010738318919	0.282135746666667	1.31992960278247	1.37718838373428e-09	5.95875173106458e-09
KRT85	0.110472166556757	0.234514352553763	1.08599329143989	0.00392643802738723	0.00675789302999322
AL109615.3	0.296367664172973	0.60082798172043	1.01956395560705	5.60064681167993e-07	1.73060329868207e-06
NT5DC4	0.0254235089837838	0.070967962155914	1.48100471334798	5.3472865487104e-06	1.45482912698071e-05
CADPS	0.0333302262540541	0.148988741607527	2.1603003010168	0.00112919608034968	0.00214849079045089
TKTL1	0.101416695248649	0.305187642016129	1.58940137539854	0.0114921302306836	0.0181812022653815
TNFRSF19	0.620551304464865	1.37512835476882	1.14794389027131	6.81919502981301e-09	2.69632662099887e-08
SMC1B	0.155822937145946	0.392830263397849	1.33399846442783	8.07020121432623e-09	3.15777950931377e-08
B3GALT5	0.024451773972973	0.137095563672043	2.48717084572814	0.000106853810483059	0.00023949205464401
L29074.1	0.0344348191405405	0.0918096450752688	1.41477762444382	2.23429106479726e-10	1.0637385698915e-09
AL157400.4	0.056463949572973	0.121726948887097	1.10824664690135	1.91427223661804e-12	1.17883054962214e-11
AC011005.4	0.26170352927027	0.589204478290323	1.1708350153689	4.15022655460937e-20	8.17043429293762e-19
AC245060.6	0.0653936648810811	0.146630667387097	1.16496408644597	7.18510855438084e-21	1.64927696769446e-19
ZNF492	0.0484169277675676	0.105874744150538	1.12877504020768	0.000687820573978944	0.00135536367248166
RPL12P25	0.0907806091675676	0.20385075961828	1.16705725843975	2.21632637537221e-06	6.34794366140081e-06
AP002800.1	0.0344891932	0.0792851713655914	1.200906684734	0.000128227884939258	0.000283959843820867
AL021997.2	0.160365113021622	0.323451250526882	1.01218796882208	6.64652668762536e-06	1.78279593840938e-05
AC243919.2	0.0435388628702703	0.0986828741827957	1.18049600707237	2.48744718580987e-12	1.51148255691398e-11
CR936218.1	0.15358494912973	0.400684708112903	1.38343060810085	1.70424683087022e-19	2.97817724626204e-18
AC111000.1	0.0993672799621622	0.236259037688172	1.24952673927895	8.41674270213536e-10	3.73864797022931e-09
ACTN3	0.0211572673891892	0.0568185444623656	1.42520856884101	3.78940888325657e-05	9.10723075337933e-05
AC004490.1	0.00983109339459459	0.0217347675913978	1.14458088477842	2.58393466995078e-06	7.33414842848499e-06
DDN-AS1	0.0613281997027027	0.140785755188172	1.19887886214529	6.5027264507215e-12	3.75572321411256e-11
SHPRH	0.168695685064865	0.341437842419355	1.01719989223821	5.91382838634105e-19	9.43180769034229e-18
H2AZP1	0.0338429348702703	0.0706599799569892	1.0620386551378	2.1782869982051e-06	6.24467054240845e-06
MIR6859-1	0.194567748745946	0.465646117967742	1.25896136000374	6.88309426688139e-10	3.09395455638859e-09
TAS2R20	0.097535852172973	0.202576044537634	1.05445905303388	8.34997915240342e-16	8.11771314280146e-15
SIX2	0.209045236372973	0.508453953801075	1.2823019595246	0.000223396625265427	0.000475815363034697
ZFP37	0.15074835047027	0.302470562569892	1.00465252554469	3.09358869638757e-13	2.11090141863658e-12
AL451139.1	0.0490476620918919	0.113118897064516	1.20558368308912	6.72966107457299e-08	2.33839946798352e-07
MROH3P	0.0530357924864865	0.120510320704301	1.18411847545159	4.00936966099268e-05	9.59924998454675e-05
MCCD1	0.381706891810811	0.771127970930108	1.01450506444911	3.3259217035756e-07	1.06034793785933e-06
MPRIPP1	0.0623122669513513	0.139920656086021	1.16702085022889	6.74795948702614e-09	2.670674275382e-08
AC005042.1	0.0279967792810811	0.0624426382956989	1.15727062399266	0.00343616042096979	0.00598560807742415
AC005746.1	0.0201276108432432	0.0554065271397849	1.46088000844399	1.36091932835757e-12	8.53716857238795e-12
PLEKHG4B	0.0474061107189189	0.166561210650538	1.81290751823842	1.55484421813075e-05	3.95483188176812e-05
AC007191.1	0.224517813308108	0.52715428816129	1.23139536006612	6.09363069735594e-24	2.65204490401852e-22
AC040160.1	0.2360111588	0.555339270112903	1.23451434489143	1.17926274442898e-07	3.97701310182894e-07
MAK	0.0568814088972973	0.115583767650538	1.02290969823568	5.86482293311798e-18	8.01017198328672e-17
HOXA10	0.354592693772973	0.77757425983871	1.13281765153261	2.27444298601463e-06	6.50356085766054e-06
AC138035.1	0.0615769917513514	0.164523520037634	1.41783055065759	1.90684851638513e-24	9.30731440775953e-23
FRRS1L	0.105251530572973	0.255089730930108	1.2771636087859	2.98515369645317e-05	7.28480418331623e-05
PLEKHS1	0.102862346518919	0.215157403198925	1.06467751155239	0.000822834138192077	0.00160236456323819
DNAH10OS	0.211020388864865	0.438709212091398	1.0558826012596	1.46016136295371e-12	9.12338363130933e-12
SPAG17	0.0143113675405405	0.0410118401075269	1.51887893837415	0.00251741151626908	0.00449360719688776
AC093582.1	0.0950261805027027	0.24937567	1.39192376964551	8.36338156526403e-14	6.15504824950608e-13
TGFB2-AS1	0.174332319545946	0.408837929263441	1.22968899000159	1.63638662693257e-05	4.14800388412371e-05
FBN2	0.0325912061189189	0.0657619811451613	1.012771018704	0.00264707036296706	0.00470405684600895
TBILA	0.0477285821459459	0.173081213758065	1.85852375845394	0.00101630286677886	0.00194855177204295
TET1	0.129456978032432	0.311470592682796	1.26662322650035	6.60423353067799e-18	8.97143292396521e-17
AC006539.2	0.0293976310324324	0.124087960747312	2.07759134194218	2.55846448176502e-15	2.32494577987727e-14
HOXD1	0.047242689827027	0.226520477817204	2.26147846413232	5.14261486732788e-05	0.000120986604464378
AC007998.4	0.0073445583027027	0.0159968616182796	1.12304125867636	0.000933809545127294	0.00180176621191904
LINC02568	0.0189066816432432	0.0525343208225806	1.47436407293771	0.00151205199866252	0.00280865386365154
HSPA8P14	0.0097350971027027	0.021787739811828	1.16224926950881	1.17841603430579e-06	3.4968094263391e-06
AC117503.2	0.083534619827027	0.200239328655914	1.26127922655211	1.4433065840241e-15	1.36013023974657e-14
ZNF571-AS1	0.0432794756216216	0.108073056956989	1.32025197373754	8.01725333656566e-13	5.19215540550291e-12
ACP7	0.0144334602648649	0.0446346467526882	1.62874679649021	3.16159979559665e-05	7.68710471335778e-05
CYCSP24	0.0594060456324324	0.138769090768817	1.22400459609411	9.12111647793999e-13	5.8647786262559e-12
CDKL2	0.0106856071027027	0.0227122518602151	1.0878018755302	0.0113921397293536	0.0180343340268866
MIR6835	0.196103444562162	0.536681634413979	1.45245164228713	1.5337714574404e-12	9.55724702177068e-12
GOLGA7B	0.267494379783784	0.711947457172043	1.41226219203571	4.09815332503207e-06	1.13246370915104e-05
AC137894.1	0.0308407267135135	0.0865084319731183	1.48800399851922	2.51632688358214e-10	1.19324277642805e-09
DLX4	0.0581676862756757	0.183217375806452	1.6552665063215	1.66501575445882e-06	4.85048924816275e-06
AL590369.1	0.0594996209621622	0.127570802623656	1.10034579149565	8.43754171439335e-08	2.89433179500406e-07
ZNF204P	0.382370692340541	0.796808844365591	1.05926171206641	0.000120628616219489	0.000268336908555341
AFAP1-AS1	0.328565389621622	0.68145910316129	1.05244656038454	0.0281091621063409	0.0413208946399303
AC004253.2	0.057069756	0.182318443	1.67566220920731	1.48687048812781e-12	9.28106252918818e-12
EBAG9P1	0.0736271057027027	0.169947902569892	1.20678366172852	8.52391441834644e-14	6.26221922530355e-13
LINC01600	0.0127577238216216	0.036497836483871	1.51643999395502	1.28629777910888e-05	3.31459430777837e-05
PARGP1	0.175358812902703	0.362477809688172	1.0475827412754	6.32206609651325e-23	2.17912561096404e-21
AL035071.2	0.0475341036378378	0.0970391112150538	1.02960338137338	4.61004048551585e-08	1.63502336656599e-07
XKRX	0.0429694383675676	0.0903618183870968	1.07240238247727	0.0221866771332737	0.0332767143075629
AC023855.1	0.0550880748810811	0.134993971564516	1.29308302999239	2.20001620756216e-07	7.16348474148583e-07
AL355480.1	0.141907946983784	0.293742528564516	1.04959677273926	4.87572971193719e-07	1.51889619249728e-06
PHBP12	0.0249403483135135	0.0534956498064516	1.10093996449225	1.0752354684846e-06	3.20459592789396e-06
PROM1	0.18314402092973	0.564567255397849	1.62416685325798	0.014310357357524	0.0222706703960133
AL390728.5	0.0221643885621622	0.0530518959569892	1.25916074662966	7.80230243014004e-06	2.07176205413171e-05
RHBDL3	0.161813974027027	0.414271520553763	1.35624044217379	4.86507479915546e-08	1.72039039943753e-07
RN7SL444P	0.0410657639945946	0.0967886143655914	1.23690120898038	4.5918103112141e-08	1.62901630342509e-07
ZNF829	0.197987185567568	0.419128505870968	1.08198558874537	7.33319156183698e-16	7.20425318388811e-15
AC091516.1	0.0208021448054054	0.0494280286021505	1.24859708174797	1.39800431974179e-09	6.04259191306576e-09
SVOPL	0.00695921312972973	0.0282614409677419	2.02183892979393	0.00886227736408931	0.0143291964900665
MIR4326	0.162270944935135	0.348231893209677	1.10164363544606	1.59511847062147e-07	5.29234895868208e-07
AC006254.2	0.0476069703675676	0.0959201428655914	1.01066098655498	5.7604660612091e-07	1.77519853584943e-06
LINC01979	0.0689339578216216	0.143097895892473	1.05371570418131	7.1450345452761e-08	2.47590381609478e-07
AC011742.2	0.0382383170216216	0.0814144866451613	1.09026649852837	4.60244349766418e-05	0.0001091342558555
PPFIA4	0.0690752366378378	0.153846171903226	1.15524804153548	1.56808396679706e-11	8.58816515525301e-11
AC006557.1	0.0298402547621622	0.0702398990860215	1.23503091944595	2.46813536442684e-08	9.0399045128186e-08
AC018892.3	0.00728138407027027	0.0213844586397849	1.55427807101071	1.26072140190871e-06	3.72612228556153e-06
C1orf220	0.204580546043243	0.424883000397849	1.05439665949892	8.05343375388754e-20	1.50547831724193e-18
SALL4	0.170347037702703	0.623537145037634	1.87199864660525	7.17667651093114e-12	4.12323464201901e-11
AC011753.4	0.108646594302703	0.221779749306452	1.02948468743203	2.3399950237431e-09	9.80960482503783e-09
ZNF860	0.0376643206864865	0.100262101177419	1.4125059596508	0.00364288084250347	0.00631210577942962
AL353801.1	0.076636517654054	0.185908768521505	1.27849090567572	6.20730633169974e-08	2.16745271651276e-07
NUDT11	0.0784313772702703	0.16587490733871	1.08059281991496	0.0227874795148552	0.0340966508102153
CYP26B1	0.284384113897297	0.628718921069892	1.14457430495522	0.000178911030651612	0.000386454574094803
AC003002.2	0.0427890606972973	0.0993779152849462	1.21568326849441	3.6085503405528e-12	2.15121504687935e-11
ALOXE3	0.0155045614756757	0.0383576291129032	1.3068208280908	0.0232524511101527	0.0347243401401409
TIMM23B-AGAP6	0.0982898189891892	0.201255463435484	1.03391405542381	8.16006045122042e-14	6.01771622213355e-13
PTPN20	0.110203444891892	0.223720257994624	1.02152657678233	0.00427607046249517	0.00730724939538965
RIMKLA	0.0652829277297297	0.159927725182796	1.29264240301198	0.00201709826025313	0.00366704127120111
OCLM	0.0938743446594595	0.258349204612903	1.46051960583993	2.5448941054676e-20	5.2264699725899e-19
CELF4	0.0488899464756757	0.103304859096774	1.07929838408459	0.000525516869953438	0.00105543154586409
SUMO2P19	0.0640114129081081	0.1385927705	1.11445094492938	9.79573886409864e-08	3.33436206452008e-07
AL583834.1	0.112268385513514	0.25203372016129	1.16666504232743	2.9834378828617e-11	1.58073278406711e-10
WNT9A	0.107396636027027	0.260403328102151	1.27779908242827	0.0206811536069517	0.0311894422013032
PBX2P1	0.0411158571459459	0.0847913562849462	1.04422229732847	2.94369445437552e-09	1.216434184254e-08
SNRK-AS1	0.0308030519459459	0.0954201681827957	1.63122092987709	4.61550667275358e-11	2.38283451437651e-10
FBXW12	0.0307138681027027	0.0729621632526882	1.24825828787013	6.93775302115202e-14	5.16926192726226e-13
LHFPL4	0.106164123567568	0.281510479978495	1.40689231821257	3.25943944452319e-05	7.91125164347331e-05
AC004678.2	0.0220286611027027	0.0618636428387097	1.4897099779734	4.46491665196822e-12	2.62693053263944e-11
ZNF135	0.180323947183784	0.403796700327957	1.16303812086258	1.54846690078937e-05	3.93980386035858e-05
H2AZ1-DT	0.0149267797459459	0.0330705318870968	1.14764329239096	1.1644819264218e-06	3.45749735641604e-06
GLP1R	0.0780119606972973	0.262874012693548	1.75260428820548	1.91394380109874e-05	4.80612554498128e-05
H2BU1	0.0757947771783784	0.188600664344086	1.31516441334339	0.00525818716059515	0.00884755997995708
TRIM72	0.0241819009405405	0.0916675750376344	1.92248384974125	0.00541465121188164	0.00909322198521862
PRSS44P	0.0405415432648649	0.0893519668602151	1.14009847908918	0.000112241802986021	0.000250787479468411
CD24P4	0.114315008691892	0.250852151607527	1.13382248154748	1.61689763254646e-07	5.35966896113368e-07
AC018665.1	0.448979047291892	0.952578391150538	1.08518970249293	1.95279879322741e-23	7.55892116598118e-22
MSH5	0.255422486562162	0.601494643037634	1.23566634789903	2.66495140299993e-28	3.40883809158351e-26
RN7SKP80	0.173564627837838	0.390546252537634	1.17002045833701	7.81362669582959e-16	7.62865475041495e-15
CARNMT1-AS1	0.0289376293513514	0.0604003539032258	1.0616102655031	3.66526523326138e-07	1.16177381903086e-06
TLK2P2	0.008732834	0.0180892152150538	1.05060799747267	1.50854583714762e-06	4.42433037130853e-06
LINC01833	0.104081830902703	0.26261948733871	1.33525572768953	8.98670982020564e-05	0.000203794187148454
PCDHA3	0.0286285307783784	0.0706733167849462	1.30371198517484	0.0303663856376997	0.0443005008790827
AC244090.3	0.0446045910324324	0.112084027483871	1.32931658608764	9.55260913251732e-06	2.50641605091945e-05
ZNF519	0.0702281069675676	0.1568081255	1.15887986684554	3.2122931274471e-17	3.8637983063742e-16
MRPS31P5	0.0477470358972973	0.103131060607527	1.11099582383458	1.11298180165115e-13	8.05920356891015e-13
ZNF730	0.0370732014324324	0.0916543247849462	1.30582625358968	0.00121999869270814	0.00230576367340827
AC084033.1	0.0223373846108108	0.0451061619946237	1.01386425815748	4.20075310737601e-06	1.15903621540313e-05
ARL4AP2	0.044260089827027	0.110761733521505	1.32338125423657	2.4486929952907e-06	6.97621422140535e-06
AL160286.1	0.0162275757027027	0.0774081548763441	2.25403807448401	1.61983581973988e-08	6.08410237317413e-08
FOLR1	0.31253281727027	0.791180228521505	1.33999868698693	1.73626577539935e-06	5.04580339917982e-06
AL161725.1	0.0213904172540541	0.044614047516129	1.06053341470345	3.2818956242767e-08	1.18516033012537e-07
CDCA7	0.436338405124324	1.06548927396237	1.2879967040482	2.94307382151273e-09	1.21637718924552e-08
AC024270.4	0.0377671879945946	0.0772644898602151	1.03267214537167	0.000435197595553429	0.000884684108611718
TMC2	0.0100601007567568	0.0373361053709677	1.89192668953163	1.0096537494916e-19	1.85439248057134e-18
HOXA-AS3	0.0108427198216216	0.0369168322580645	1.7675520719995	2.10776406727918e-07	6.88445194184939e-07
GTF2IP5	0.0647227291621622	0.154807847913979	1.25813426185102	1.10514134418439e-17	1.44667307699233e-16
MCIDAS	0.0437267184756757	0.0983594514086022	1.16954860475647	6.48609215980476e-05	0.000150333918630353
AC011447.3	0.0466751676918919	0.114978760139785	1.30064026800591	2.37770647021316e-08	8.72264162802466e-08
FNBP1P1	0.0927698410918919	0.229850922994624	1.30897068413682	7.74497522496292e-15	6.58009543809308e-14
RNF151	0.0299149700540541	0.0721227550698925	1.26958688958167	0.000252636658626143	0.000533181839256296
C6orf223	0.362952906621622	0.891834521801075	1.29699367592333	8.65932316682656e-07	2.61168503268537e-06
KCNC1	0.0215063672756757	0.0624324434139785	1.53753207545241	9.21107292465602e-08	3.14512658279423e-07
SLC10A4	0.0398654908648649	0.0937115584462366	1.23308656867355	0.00477670043843547	0.00810177521357848
AL117339.4	0.0203953151567568	0.0436099058010753	1.09641807373415	9.9389477175598e-13	6.34536467025056e-12
RN7SKP296	0.107283142448649	0.262802507822581	1.29255564160804	2.92082244827242e-09	1.20797316386044e-08
CLSPN	0.271656614827027	0.564853301650538	1.05609205608264	2.98510282546448e-15	2.67978646593799e-14
ACBD7	0.119819236686486	0.241110603650538	1.00883555181195	1.66134375978916e-11	9.06740337945138e-11
DGKB	0.0261408982648649	0.0531480906827957	1.02370914812997	0.0310281437358363	0.0451587266951218
PTGES3L	0.065666761572973	0.157477107258065	1.26190690252778	4.73129825776034e-09	1.90561861826778e-08
VN1R107P	0.121354245124324	0.248637426817204	1.03481890162569	2.79869410334037e-07	9.00463390067339e-07
SGSM1	0.141779185783784	0.307522079172043	1.11704424539806	3.63008667354488e-06	1.01177473826631e-05
GAPDHP62	0.0435953793783784	0.0894649186827957	1.03714684470946	5.54929342083199e-11	2.83874634412394e-10
AP001178.3	0.0343793802810811	0.094378989860215	1.4569221911815	1.59835461858778e-17	2.04037173423472e-16
AC131649.2	0.0509487063621622	0.105069165048387	1.04422191900994	1.02596711913755e-08	3.96888938212268e-08
TEX19	0.0961475680918919	0.215593869010753	1.1649938794369	1.10723711685123e-08	4.26559671419265e-08
GRM3	0.031028426972973	0.0641260345215054	1.04731963597813	0.000862776961422757	0.00167458342839806
PLEKHB1	0.338476594237838	0.97023354677957	1.51927598855879	7.6004704221172e-05	0.000174179683441362
AL022324.3	0.0399601526702703	0.0880024825	1.1389821268831	1.47293784430425e-05	3.7582584790019e-05
AC022211.2	0.0464832911675676	0.0938114201774193	1.01305134075146	5.37831908588008e-10	2.44635853149986e-09
USP44	0.0326754705243243	0.107905295268817	1.72348574838493	5.616604279085e-05	0.00013137442422647
AC108134.1	0.026990897227027	0.0953562577956989	1.82085468369502	0.00612065926222007	0.0101791507885879
GRIA2	0.014104709227027	0.0471634220107527	1.74149147433205	0.000428848176705447	0.000872621544315291
AC025588.1	0.0217715694054054	0.0566978625752688	1.38084894067696	3.13603251637112e-07	1.00310844605275e-06
FOXD4L1	0.0249120639135135	0.0507125079946237	1.02549707400475	0.000308335211174579	0.000641366978982055
AC099521.3	0.0118913946	0.0273174647204301	1.19990567466429	0.0156687557687152	0.0242008566727462
LINC02600	0.0879149818594595	0.239689877989247	1.44698804033831	1.69305959236701e-05	4.28476535784436e-05
IFNL3P1	0.0357676811189189	0.138885712844086	1.95716970304914	5.49970256953825e-06	1.49323354218074e-05
CLDN6	0.0666114613945946	0.216108653376344	1.69791450265632	0.00745431742929009	0.0122101758255773
ARHGAP8	0.0257902796486486	0.0671004013763441	1.37949397964628	0.0106530980586818	0.0169667183656126
DCHS2	0.0123925565081081	0.0287666283172043	1.21492229810832	0.00726151917408939	0.0119152843438092
AC005550.2	0.157518868524324	0.330780663930108	1.07035024963795	0.009997385062906	0.016007377443142
AC105339.2	0.0444664187405405	0.0998590207580645	1.16717654246975	1.34380734047818e-19	2.40843536079016e-18
VN1R20P	0.0328589654810811	0.0757136632419355	1.20426661182847	2.57934165644174e-08	9.41983049285151e-08
IPO8P1	0.00824309227027027	0.0173590632258065	1.07443154639413	9.35847233686529e-08	3.19328563868204e-07
HMGB1P41	0.0327533645243243	0.0689255630806452	1.07339603599438	5.75508534209007e-05	0.000134391989190369
AC025176.1	0.151722703254054	0.350102783747312	1.20634155143768	6.87771408806364e-11	3.48084991574846e-10
LDHAL6A	0.0204021156108108	0.0467721660430108	1.19693148108569	4.93497440894457e-08	1.74364021496066e-07
LHFPL3	0.0333443271567568	0.157888302801075	2.24339104982736	1.78390053464037e-08	6.66357983581421e-08
AC108704.2	0.0714051615621622	0.147382877467742	1.0454686567195	1.2793155799219e-09	5.56202092795928e-09
AP003064.2	0.0943676723891892	0.276156882247312	1.54912345788774	1.27868720594696e-05	3.2958434209595e-05
PCDHA2	0.0109685540972973	0.0293838958225806	1.4216523277275	0.00550812070863955	0.00923972398728585
AL606489.1	0.479431479405405	0.999725405150538	1.06020724460229	1.87708826637795e-21	4.80698650655061e-20
TAC3	0.0890018012918919	0.205506999150538	1.2072810900636	1.75577071193534e-06	5.1001344288252e-06
RPL7P21	0.027645586627027	0.0614473965860215	1.15230270217815	5.29298363843953e-09	2.11879101993706e-08
DNAAF4	0.040509127627027	0.0870415829408602	1.10345777711861	0.00110693657299097	0.00210964261857506
TRPC7-AS1	0.0782597239189189	0.219758845596774	1.48957931111693	7.93518353454004e-05	0.000181384878344407
SCN1A	0.0280421177405405	0.0572947990483871	1.03080887809241	0.000583368222348527	0.0011632741817647
AL590652.1	0.108102121086486	0.238971628403226	1.14444451560768	3.2401083572405e-07	1.03482243972248e-06
IGDCC3	0.0742981104486486	0.274619545193548	1.88603688279199	1.67101013371359e-08	6.26324324846776e-08
LINC00494	0.0520363050216216	0.332381571978495	2.67524996954835	9.80730388300466e-06	2.56816222121827e-05
SSPO	0.112120077227027	0.225987391946237	1.01119764234772	3.33648552416004e-06	9.33971325519983e-06
FAM153A	0.0305117725189189	0.0742732827526882	1.28347735162088	0.00681790375716329	0.0112533147819976
RNF213-AS1	0.0781566327837838	0.160341552467742	1.03670812971722	1.99100930874714e-19	3.44820918014565e-18
AC060780.2	0.1367400954	0.280780018817204	1.03800393564375	5.10785331162523e-09	2.04826218331706e-08
CNOT6LP1	0.0180591224378378	0.0559648552365591	1.6317933406577	2.02957832603825e-05	5.07122897747525e-05
AL513314.2	0.0563007204378378	0.147852525037634	1.39293359351758	3.84024866241046e-17	4.5819330513296e-16
ARHGEF38	0.0881410322972973	0.25206919338172	1.51593411159983	0.000251840313975493	0.000531728306283155
AC092862.1	0.0292613653027027	0.0613059803602151	1.06703072919373	1.79608740026039e-06	5.20644270092736e-06
MYCBPAP	0.0298363416972973	0.0760340344086022	1.34957468904389	1.94388520503022e-10	9.3285018627988e-10
RGS17	0.0523050515405405	0.111780618333333	1.09564786908907	2.50129816557402e-13	1.732075088604e-12
ERVMER34-1	0.157772445951351	0.316527041580645	1.00448348846107	2.33935084631007e-05	5.79981326015028e-05
LINC01342	0.00921611691891892	0.0316972774462366	1.78212800466497	6.78353788483043e-07	2.07348824793598e-06
AL021407.3	0.0387901736054054	0.0887887530215054	1.19468570756218	6.73066398137576e-08	2.33842550209138e-07
ANKRD36	0.0746118772378378	0.153531603575269	1.04105844432087	2.50452545678956e-17	3.0982722850134e-16
AC107464.1	0.00931299258918919	0.0205997628494624	1.14531099316565	0.0100988255728166	0.0161585056580993
AC005831.1	0.24222944667027	0.489182050403226	1.01399721071066	1.3567971978708e-05	3.48508457431275e-05
FOXO6-AS1	0.0896053118756757	0.180059319629032	1.00681610935771	0.00234806552014538	0.00421671201839677
ACSBG2	0.0192626641297297	0.0455895942419355	1.24289731949582	1.2107852505569e-17	1.57328928606283e-16
AC132872.4	0.0640254433621622	0.133085022532258	1.05563097530873	1.32066724688113e-16	1.4431697291482e-15
LRRC37A15P	0.0464527621243243	0.106145837736559	1.19221151214791	1.95114416642482e-10	9.35799045484184e-10
C6orf132	0.209558002983784	0.670310587596774	1.67748010268716	5.21385251722759e-06	1.42024879658448e-05
AC048382.1	0.045573624227027	0.0934420459569893	1.03587275808396	5.003255159383e-13	3.31956363247215e-12
LINC02204	0.014449021827027	0.0342120282365591	1.2435318076702	2.56502176129871e-08	9.37160843308195e-08
MIR573	0.263582733345946	0.571239707462366	1.11584040002439	5.24603192672462e-11	2.68961868812886e-10
AC022336.1	0.0300902583621622	0.0833428303494624	1.46976160121296	3.01962207955369e-08	1.09452613323754e-07
MAP3K21	0.597624177443243	1.22785848108602	1.03883387003008	2.98144488596457e-17	3.61720893988547e-16
RHEX	0.461997828486486	0.935391845290323	1.01768478084827	0.00164760489131981	0.00304250297936156
LINC02323	0.103836073924324	0.223127820903226	1.10356266787922	0.000118115609764401	0.000263141654182048
UBE2CP2	0.0682512278864865	0.145687366274194	1.09394886865748	7.21448039554977e-10	3.23262575661924e-09
AC069222.1	0.0293061720324324	0.0617463592204301	1.07514953716501	1.43126728105578e-11	7.8833888995245e-11
TLR10	0.110380120745946	0.295519843043011	1.4207746363646	0.000321181773323249	0.000666018721689644
AP002784.1	0.0723228393081081	0.148295531827957	1.03595190731854	0.000360012345345391	0.0007418391602223
AC091812.4	0.0526838193081081	0.107868365951613	1.03383999193503	6.41339608778527e-07	1.96559435680006e-06
AL033384.2	0.0962458690648649	0.235781112983871	1.29265163153737	7.11648010129322e-10	3.19146079502559e-09
PWAR5	0.0658706278756757	0.165881089102151	1.33244221748527	5.41717074326789e-12	3.15915958249497e-11
NPTN-IT1	0.0693291760864865	0.146878524435484	1.08308894976111	1.23303413029126e-12	7.78142425474817e-12
AP001180.4	0.0197116652972973	0.0537989033924731	1.44852710147995	6.3424679945806e-09	2.51929147218532e-08
AC091959.3	0.00846845322702703	0.0196048281236559	1.2110386049614	2.86301509520544e-11	1.52172785032866e-10
LINC02097	0.0290878825297297	0.0665026724677419	1.19299403934474	6.53120608574034e-09	2.58976966411598e-08
LINC00664	0.0295823838054054	0.0806835452311828	1.44753616503238	0.000126110771293781	0.000279643200090812
FMN2	0.0229468440486486	0.0726757407043011	1.66317812133471	0.00123317227460876	0.00232874011899477
LINC01863	0.206159014140541	0.086714871672043	-1.24940620014086	0.000100139178896252	0.000225465258131402
UBQLN4P1	0.0409006156054054	0.0918180219784946	1.16665479493329	3.79783949600775e-14	2.94376368686248e-13
VN1R51P	0.0520307332486486	0.113844195532258	1.12962479210016	3.25991962038725e-05	7.91165506251934e-05
FOXH1	0.0463485636486487	0.11087116872043	1.25828771617123	0.000271596645465403	0.000570663209295647
CPA2	0.0757245768594595	0.24676070522043	1.70427915794687	0.0109271655097198	0.0173658957920932
AP000295.1	0.0451335497621622	0.0904650712043011	1.00316062020415	6.57377952678535e-06	1.76489101103201e-05
AC025918.1	0.0290589579567568	0.0724912759032258	1.31882441236953	1.4175819513423e-07	4.73824745879754e-07
KCNV2	0.0091227878972973	0.0248914835376344	1.4481055375408	2.47068867291633e-10	1.17226292353264e-09
COLCA2	0.655828066589189	1.39935459108065	1.09337203297362	4.58256451639153e-17	5.37350061395279e-16
AC112694.2	0.0548248014756757	0.128810557682796	1.23235025779823	7.58000595713655e-16	7.42069036961476e-15
AL161804.1	0.0217993468054054	0.0445765433924731	1.03199984295024	4.67928299869933e-06	1.28417830847554e-05
PLCH1	0.0942946841243243	0.199291979478495	1.07963530379323	8.87683954707106e-09	3.45303303097628e-08
AC012358.1	0.0247253164864865	0.0525004318817204	1.08634030305762	5.68970006980447e-06	1.53992994005304e-05
SLCO4A1-AS1	0.0973220767567568	0.21037440338172	1.11212016870091	0.000390541263593991	0.000799906470072745
CECR7	0.123769349010811	0.265913334698925	1.10330204445831	0.0244378784171075	0.0363181232739262
AL049555.1	0.100424475205405	0.294915296274194	1.55418972990763	0.00706828619559555	0.0116247059028072
RAMP2-AS1	0.170280013291892	0.366549098784946	1.10609735061853	2.99556438745815e-09	1.23624675728067e-08
AL354824.2	0.0602501170216216	0.136958100526882	1.18469864968773	1.4735336321388e-06	4.3266807266681e-06
AC097634.1	0.0446497079135135	0.0921441464086021	1.04524178180765	2.78840753105231e-09	1.15662685390925e-08
AC093734.1	0.0548621398756757	0.110628947236559	1.01184613128179	1.97380596285551e-05	4.94707941694808e-05
RPL35AP32	0.0356908249081081	0.0736847313064516	1.04581245382521	9.17567138248484e-05	0.000207686825803679
AL021937.4	0.0308134079567568	0.0618741344731183	1.0057781860837	4.60390986014821e-05	0.000109158754766536
PRSS42P	0.0454970755189189	0.0987500778548387	1.11800807149872	7.6552095256407e-11	3.86038872997038e-10
AC008734.1	0.0208114314162162	0.0538633071935484	1.37192661620848	8.61087641456183e-08	2.95138023354929e-07
AC011445.1	0.0588642358216216	0.152622902908602	1.37450820595498	1.28334909497811e-07	4.31245684015914e-07
AC242376.2	0.401144690551351	0.840693185887097	1.06745667735849	5.52587123044706e-24	2.44291980940413e-22
KRT18P5	0.0693046414324324	0.146454300451613	1.07942667672503	9.41778534577184e-12	5.32463031025588e-11
AC008635.2	0.0270373804108108	0.0544459352204301	1.0098689664214	3.9180126123838e-07	1.23752820029405e-06
TAS2R5	0.106123347756757	0.225709846225806	1.0887272626189	2.97023003562968e-13	2.03167281943084e-12
AC020928.1	0.0630151504648649	0.165691013994624	1.39472472579659	3.65466631496886e-05	8.8052334325366e-05
NANOS1	0.250937431616216	0.588476516586022	1.22965715555641	2.83820593103779e-15	2.55702364162393e-14
AC120114.1	0.116164748410811	0.26932156816129	1.21315743824691	1.67622054418034e-19	2.93123396896602e-18
AL513325.1	0.022566674027027	0.0452470903172043	1.00363121685564	4.4286645716303e-07	1.38820647518985e-06
AL390726.4	0.0961012536918919	0.224266193322581	1.22258500291499	0.000422016654795731	0.00086004024942965
CELF6	0.0099789578972973	0.0213849161129032	1.09963248005317	1.5935347635319e-05	4.04670790146532e-05
AC010761.3	0.137606854454054	0.286445435612903	1.05770801405633	1.40254979773439e-12	8.78083288275997e-12
LRRFIP1P1	0.159042320005405	0.33809881777957	1.08803426435121	1.88068124058381e-15	1.7423267125541e-14
AP001469.2	0.0967533733027027	0.265218088016129	1.45479530462833	1.06734693081654e-18	1.63900519863778e-17
OR2W6P	0.00852104902702703	0.0374096686236559	2.13430822969555	1.99650376871947e-12	1.22766955753933e-11
AC074138.1	0.0505965144702703	0.148198858301075	1.55042442538493	3.66261619323625e-22	1.07569073954965e-20
CENPI	0.363718004562162	0.745796422344086	1.03596153335171	4.22478873637042e-20	8.3107300052926e-19
DUOX1	0.273912196794595	0.588701238516129	1.10382215484305	2.20875302010236e-14	1.76357311006208e-13
STARD6	0.019135787572973	0.0464964318924731	1.28084672960918	8.77866136300997e-07	2.64388057471601e-06
ETF1P1	0.0138231484702703	0.0300430062580645	1.11994293072334	1.61842010509313e-07	5.36330460655468e-07
CLEC4G	0.622710354502703	0.29206986961828	-1.09224773354084	0.000611089623658945	0.00121422862534157
LPGAT1-AS1	0.0266612047567568	0.0564481116935484	1.0821833467881	2.19591039227947e-07	7.15103980034251e-07
STAM-AS1	0.066654449572973	0.139565721833333	1.06617155867605	1.98881843155822e-14	1.59860400819252e-13
AC037487.4	0.0230554491945946	0.0675052779354839	1.54989253005866	6.08128958287857e-12	3.52849219891681e-11
AC092941.1	0.140161965789189	0.337927740413978	1.26961987170902	1.13182759381282e-06	3.36490367348859e-06
SNORD116-4	0.159737674848649	0.445015269204301	1.47815021917053	2.16007219124958e-10	1.03129327675821e-09
SNRPGP4	0.1409158368	0.390136403295699	1.46914486351774	2.44182007373327e-16	2.57561423348701e-15
PLEKHH2	0.173477782518919	0.355985510284946	1.0370676130501	7.56822120301984e-07	2.29968339880956e-06
FIGNL2	0.262471577508108	0.534230690677419	1.0253016539761	1.28368003595094e-11	7.12342066195282e-11
MIXL1	0.0494423410648649	0.119361518306452	1.27151883153365	3.80060822877764e-06	1.05603183103945e-05
AC007608.1	0.0431861209513514	0.086400698155914	1.00047523293575	0.00145686780546261	0.00271455278244989
B3GAT2	0.0496793061351351	0.109877825639785	1.14518333761082	1.09362671408438e-13	7.93729826273395e-13
LYPD6	0.12488328912973	0.357369414978495	1.51683572828786	2.96616315575422e-08	1.07592263368145e-07
AC109460.2	0.21662483952973	0.43962915161828	1.02108837326778	1.13471033340451e-16	1.25520481525286e-15
SNORD67	0.0900068368972973	0.190063452134409	1.07837464106323	1.19105049845054e-07	4.01515471711775e-07
Z98742.3	0.0343324324594595	0.0891692443225807	1.37697411478656	2.16554819681038e-07	7.06128998595041e-07
AC073367.1	0.0505287643783784	0.102228571639785	1.01662166222687	2.7050224286959e-08	9.85311653378259e-08
AL713922.2	0.0132154838	0.0423158820698925	1.67896999882442	9.82337351404481e-10	4.32912188143433e-09
MIR331	0.288805713232432	0.715501839204301	1.30885619312869	1.47512401921562e-18	2.21920299463967e-17
AC073476.3	0.0149383712486486	0.0374766513333333	1.32696919137259	3.6422384134231e-12	2.16873265075257e-11
HS3ST6	0.0284746312054054	0.14530117272043	2.35129728512827	1.85920466969405e-05	4.67846000315762e-05
NNAT	0.147188434097297	0.309677313817204	1.07310138818142	1.67717116427976e-16	1.80457028901305e-15
AC005540.1	0.0395847193567568	0.0950673078655914	1.26400568333629	7.91829966327005e-07	2.40083303110025e-06
TMEM190	0.0388148153783784	0.0845777054408602	1.12366999572775	4.63996690441238e-05	0.000109910251949885
LINC02397	0.0083395339027027	0.0236190199677419	1.50191044504633	0.00010129627303613	0.000227805870971659
FSCN2	0.0667226807621622	0.144721270768817	1.11702782195514	4.57451340473101e-05	0.000108563913435503
HASPIN	0.232917628740541	0.503755209376344	1.11290301640641	1.3450649010299e-21	3.54172313908594e-20
AC211433.1	0.0143498472756757	0.031125653827957	1.1170687603757	1.21294056912778e-11	6.76064795431341e-11
PKHD1L1	0.0292060153405405	0.063270616	1.11527010131897	0.0217485663519	0.0326701712966634
PRC1-AS1	0.0510854295675676	0.105868910747312	1.05129521877322	2.12584240961472e-15	1.95365072501391e-14
AC138951.1	0.00651978149189189	0.0146518194784946	1.16818431219475	5.57326455008156e-05	0.000130436234231917
AC007938.2	0.0128829237567568	0.0267246938817204	1.05271337497638	9.13347630919051e-07	2.74460485774731e-06
COL6A4P1	0.0158998235567568	0.0351844505698925	1.14592722873871	5.14378316271094e-07	1.59864568225398e-06
ZRANB2-AS1	0.0272232148864865	0.0584686100967742	1.1028248463856	6.43684463437911e-08	2.2419080572456e-07
NODAL	0.0358192828324324	0.100467765827957	1.48792434268373	2.9366771669121e-15	2.64007591612622e-14
USH1G	0.0143882958108108	0.079759934983871	2.47076850828462	1.14155662268979e-07	3.85862982362978e-07
FAM182B	0.0565162142918919	0.146302794043011	1.37222058598613	6.39950198869094e-10	2.88998298589647e-09
PCDHGC5	0.0174149967621622	0.0439070182096774	1.33412135754913	3.12804861516037e-08	1.13200431327363e-07
SLC5A5	0.0349218672378378	0.0937561113602151	1.42478203309521	0.0038220145858229	0.00659167377648014
RPL22P12	0.0267534536810811	0.0715997421774194	1.42022924728572	9.39927251846783e-08	3.20590509194465e-07
MIR4258	0.236099693659459	0.515971760182796	1.1278959375369	1.19634964928504e-12	7.56127785611581e-12
SMIM17	0.0436031482702703	0.12011198144086	1.46187585977764	6.74965491423109e-12	3.8929859048686e-11
AL022326.2	0.0879266911351351	0.21777865733871	1.30848949127288	1.42826232034105e-10	6.96820565542577e-10
RN7SL535P	0.0539974477621622	0.132109163139785	1.2907674121858	1.8291553826729e-09	7.78727597363987e-09
SEPTIN14P12	0.0732908915297297	0.151805100892473	1.05051444954379	0.000175765063396339	0.000380311165423695
AC010642.1	0.0186186351783784	0.0374518462849462	1.008289520431	1.35619464639894e-06	3.99657921817412e-06
UGT1A5	0.0781753618432432	0.162440628704301	1.05512661918933	0.00225712830873159	0.00406441162296179
SPINK13	0.0327731045945946	0.101746933591398	1.63440106488001	0.00110215879756949	0.00210117260856057
AC021146.1	0.0763192693621622	0.229468961935484	1.58817976235121	5.11191750952387e-07	1.59011491572018e-06
RPSAP69	0.0344964849783784	0.0823654698333333	1.25559027564876	0.0001736169752108	0.000376165552309015
TMEM78	0.00737168055675676	0.0188520401989247	1.35465520286658	0.000212848888652123	0.000454926136144601
LINC00624	0.0930775646216216	0.231746746134409	1.31604371450161	2.24439838194531e-17	2.79844605772587e-16
DSCAML1	0.0782910616324324	0.206827978462366	1.40151184628027	0.000826830850608693	0.0016098988258761
LINC02636	0.0423704021837838	0.156397154188172	1.88408553344572	6.09061482947984e-05	0.000141675808260004
AL353807.4	0.214214520967568	0.471839791215054	1.13924080970812	4.64427442956278e-17	5.43824680996991e-16
TUBB8B	0.0280433424216216	0.0603039105645161	1.10459324937785	0.00161169292025065	0.00298099309287993
AC104135.1	0.0278618054054054	0.0855023277526882	1.61767495153558	8.5874220584052e-08	2.94454277384342e-07
UTS2R	0.029843411772973	0.0765229596075269	1.35848019503821	1.34233123790747e-05	3.45086766619367e-05
ARL4AP4	0.0246242609783784	0.052793736811828	1.10028635836691	4.32785218387723e-06	1.19227667193093e-05
AC067852.3	0.105832737616216	0.238286086263441	1.1709087432751	2.1686039204675e-17	2.7079608618365e-16
AC010487.1	0.093950442227027	0.210279181629032	1.16233416773379	5.68661650576689e-07	1.7548009959444e-06
COL11A2	0.143799732	0.340926206596774	1.24539851498787	1.5339685765918e-06	4.4952289988995e-06
ALDH3B2	0.0304444860486486	0.215521378833333	2.82357812254671	0.000601757292613002	0.00119710128811518
AL033381.1	0.0092858003027027	0.0263063502956989	1.5023129447652	9.12596656472279e-08	3.11859549043192e-07
AC022211.3	0.235507583437838	0.51212088766129	1.1207108869484	2.97002256636712e-29	5.09126521427789e-27
AL136115.1	0.0212353838972973	0.0462016665806452	1.1214747030565	1.16127238371033e-06	3.44959363398758e-06
AC119396.1	0.0721088157675676	0.144230726709677	1.00013099289939	7.5337075972455e-09	2.96165207087347e-08
LONRF2	0.167816506513514	0.373515675392473	1.15428416315436	1.64228569167511e-06	4.78870135900499e-06
CHODL	0.103713812172973	0.245222899182796	1.24148566670681	0.00785225157258225	0.0128095350150515
TRIM67	0.027861789172973	0.114780270064516	2.04251486386624	1.6007752264883e-20	3.43593994312425e-19
AL645941.1	0.0859343441621622	0.179418155354839	1.06201915099304	4.11252573832495e-09	1.66690584011662e-08
AL355987.5	0.103823396843243	0.271938421392473	1.38914840496324	1.573076640055e-14	1.28409323786025e-13
AC239799.1	0.0279357793567568	0.0560715920698925	1.00515596419079	4.38345081038881e-06	1.20693375186831e-05
SMURF2P1	0.102944626383784	0.211343962274194	1.03772437313227	4.31035468287601e-11	2.23491003402865e-10
SLC22A20P	0.0592586279891892	0.139869966462366	1.23898908430366	3.19433343235319e-12	1.91972354309249e-11
HAGLR	0.445014976621622	1.07088630452688	1.26687952324292	0.000150573575918223	0.000329338333559501
AC103810.1	0.0532528423297297	0.108521905322581	1.02705584714744	1.75400703179935e-09	7.48885516677598e-09
AL445647.1	0.0265844658918919	0.0660787602903226	1.31360313893003	0.0195314678594116	0.0296168888307446
PEG3	0.379116685264865	1.20090799208065	1.66341176545297	1.97405839537796e-08	7.32179827864722e-08
DQX1	0.212842473962162	0.719847413387097	1.75790505196499	8.42000600264622e-10	3.73943833734018e-09
AL132989.2	0.0571724343567568	0.11851548233871	1.05168391323865	2.73814144832078e-11	1.45812397202526e-10
LINC01991	0.0210659981945946	0.0448263152096774	1.08942963415689	0.0107246511981207	0.0170709674399244
CST5	0.122242084751351	0.279295826274194	1.19205296168263	0.00107267038656861	0.00205007364968846
LINC01775	0.0772382313297297	0.188380344564516	1.28626140964711	2.00124132166759e-12	1.22938274170409e-11
ZNF488	0.0263262610486486	0.0700041584032258	1.41093798477249	2.64953204675824e-06	7.51018650689099e-06
AC073842.2	0.207287096464865	0.481803227462366	1.21681374573223	5.48142607715242e-23	1.91576221523112e-21
AC099778.2	0.129628011178378	0.290485026204301	1.16408629579081	3.49048265964361e-11	1.83319450896956e-10
STRC	0.0183184548378378	0.0731809884462366	1.99817108490462	0.000536241971143061	0.00107542868530314
SNORD124	0.156541320572973	0.328454283553763	1.06914906012659	3.65294065623409e-10	1.69459594249711e-09
VN1R48P	0.0763291702756757	0.221210365424731	1.53511257469475	5.59465786684118e-05	0.00013090743501875
ROBO2	0.0667758916594595	0.183222450645161	1.45619705039594	0.0105861135233956	0.0168728320478207
AL513523.3	0.0491050919351351	0.117876521623656	1.26333185706657	2.82282138991975e-14	2.22357849967452e-13
AC093525.9	0.014250632	0.0317451732526882	1.15551134895935	2.04112274344084e-07	6.67890559822954e-07
ZNF559-ZNF177	0.0290953656864865	0.0650766717849462	1.16135109038625	1.13831433244896e-11	6.37147553606871e-11
ALOX12B	0.0149109209351351	0.0424247449247312	1.50853662094376	0.00019581118584026	0.000420436781866795
AL627309.5	0.00779192745405405	0.0221513801612903	1.50734443943808	5.29280595157101e-15	4.58170447178419e-14
POTEKP	0.0228174217459459	0.0628119878817204	1.46090414511286	0.000988786545377856	0.00189955265357754
TRIM54	0.260236371145946	0.525335562731183	1.01341664138685	0.000732759078622226	0.00143762036921531
KIF18B	0.707270882654054	1.47262304455376	1.05805340910513	1.1198212400925e-19	2.03448993720915e-18
HYDIN2	0.00596964643243243	0.018558439844086	1.63635804041117	0.000197110904707685	0.000422903166260447
AF186192.3	0.0293447230918919	0.0933900959623656	1.67016846560715	8.74520875865322e-06	2.30723873543774e-05
RN7SL812P	0.0500563062324324	0.167667980924731	1.74398346750483	5.68884207331394e-13	3.74192459946327e-12
AC090425.1	0.0967395967081081	0.198136276397849	1.03431461618568	1.12641810194556e-06	3.35040247296107e-06
TMEM151B	0.00781193384864865	0.0175082261935484	1.16428129011387	1.13570465894469e-13	8.21665854170176e-13
KIF14	0.421492607540541	0.908680379268817	1.10826559941745	3.1560721980798e-22	9.35645450816622e-21
RN7SL566P	0.0706574936864865	0.148115380774194	1.06780698149376	2.50502302482155e-08	9.1670164395118e-08
ATP10B	0.0634658005783784	0.135842081252688	1.09787917760505	0.000671625500521678	0.00132558746358728
RN7SKP287	0.0600555601675676	0.139991524204301	1.22096975444129	3.61810276358666e-06	1.00888095097511e-05
RNU6-856P	0.130262867594595	0.283468453967742	1.1217623010438	2.17063794378609e-08	8.00708121923195e-08
DDX10P1	0.0182298884108108	0.0432587567473118	1.24668647262515	3.3857316909611e-06	9.47020233994103e-06
PWAR1	0.0116274355027027	0.0364645844086022	1.64896301434074	1.22733010221764e-10	6.03934607416175e-10
PCDHGC4	0.00971195837837838	0.0252534536935484	1.37864656221713	1.23237866180675e-05	3.18248717963397e-05
AL031665.1	0.0632837536810811	0.150335756682796	1.24828110755008	1.57325953543483e-05	3.99925017990742e-05
CCDC114	0.0653759360216216	0.152327936010753	1.22034894508337	3.75265524722807e-10	1.73861297251149e-09
AL359881.2	0.0977643292702703	0.214947014155914	1.13660099173996	0.000401846512397396	0.000821259551168044
SHISAL2A	0.191812287340541	0.39324171227957	1.03572121941024	0.00707791644076896	0.0116364432904879
AC069277.1	0.063161061972973	0.142968341075269	1.17858837822814	0.0126726238947345	0.0199050956506523
AL450306.1	0.0326142065837838	0.0801857797580645	1.29784587805724	3.7737940088351e-19	6.23988420135405e-18
RTKN2	0.141051726205405	0.336337859639785	1.25368686209943	8.09382903398449e-13	5.2377092405592e-12
LINC02280	0.00921524014054054	0.0253475848602151	1.45975462580485	1.96193136075162e-07	6.43481821678772e-07
RAB36	0.17838826287027	0.368906815704301	1.04823574799755	0.00099488517341593	0.00191039483996861
AF241728.1	0.0156814926648649	0.0356280820215054	1.18395192953598	1.38830975366484e-06	4.08882859777937e-06
VN1R1	0.206779704994595	0.435694152639785	1.07522115624258	1.97297289520629e-14	1.58740866760081e-13
HOXB9	0.0815111874432432	0.204528468532258	1.32723167886075	2.98672722979239e-05	7.28582182609278e-05
ZNRF3	0.0394371994864865	0.0925457952849462	1.23061033761799	2.78785992650916e-15	2.51436228661791e-14
AC010200.1	0.0060622600972973	0.020121028811828	1.73077641727256	2.55399749758704e-11	1.36380976778334e-10
ST7-OT4	0.0302471596216216	0.0621181708010753	1.03821567561947	9.4040095320245e-15	7.89116337653964e-14
AC093525.7	0.00618330239459459	0.0155985911129032	1.33496626120711	2.36255979443521e-08	8.67465310505214e-08
ZNF431	0.229206575864865	0.46156665738172	1.0098905752917	2.41711992575235e-14	1.91778983025924e-13
ALKAL1	0.0607720966216216	0.216574056360215	1.83337946084167	0.0341214079716139	0.049173880937339
AC016590.2	0.0746282652054054	0.164062614897849	1.13645247301914	8.29942856725916e-10	3.68913918621209e-09
AC007431.3	0.0385240099297297	0.0920066513494624	1.25598028048854	0.000268126376968308	0.000563888881090335
PEBP4	0.500247556410811	0.239749269419355	-1.06111579595993	0.000179018018328975	0.00038665252797393
ZIM2-AS1	0.0292587927567568	0.130376877112903	2.15574587526257	1.54560736679922e-10	7.50149461401648e-10
AC131971.1	0.0238489935189189	0.0492767031935484	1.04697735470886	3.26396082782572e-08	1.1790216298793e-07
TMEM61	0.187330875081081	0.539409888231183	1.5257932706222	2.83890853253312e-06	8.01542365392741e-06
AL031736.2	0.0288737135621622	0.0873225274086021	1.59659721719021	9.8901514276397e-06	2.5882430763848e-05
AL669831.1	0.0723035593837838	0.177361890365591	1.29455747647895	7.3455218478192e-18	9.92492252242338e-17
ZNF594	0.227187031167568	0.465597542096774	1.0352029604055	8.72585964195435e-18	1.16463420083479e-16
NARF-IT1	0.107534542027027	0.223466093069892	1.05525579135657	4.57112470050523e-16	4.62787349650588e-15
SLC6A19	0.172944492081081	0.388080173209677	1.16604566092077	6.69554597800277e-06	1.79414146214049e-05
YWHAEP7	0.0562287403513514	0.139071747370968	1.30644973125662	0.000159437391216899	0.000347548686961474
H1-7	0.0412556985459459	0.0881918158655914	1.0960513720137	0.0057296244545744	0.0095814911199604
SLC6A14	0.041494511	0.217931347139785	2.39288131713283	1.99068117555666e-06	5.73686813161623e-06
AC020663.2	0.0466779565135135	0.114963286446237	1.30035990105215	0.00417330378836659	0.00714617302004958
ILDR1	0.342793937194595	0.780681920021505	1.18739326484733	1.80687095127428e-06	5.23641998746556e-06
AC083798.1	0.0622526765243243	0.184250300026882	1.56545919694109	8.69638192038507e-11	4.35926254250613e-10
AC130456.3	0.212030471362162	0.101843402016129	-1.05791909504726	0.00768740941164859	0.0125544413327371
PABPC1P1	0.0523999345513513	0.111904235182796	1.09462772337532	2.46758165416004e-09	1.03118723222519e-08
PAWRP1	0.0378685360810811	0.0920946654301075	1.28211794013193	2.64681934043278e-07	8.53669532312372e-07
GLB1L2	0.120766612854054	0.252234623795699	1.06254466321038	0.0169244024521464	0.0259699194611885
AC115088.1	0.129801279172973	0.286887904537634	1.14418254305694	4.72712298987689e-08	1.67443552459954e-07
LINC00652	0.0144256847081081	0.0499647150645161	1.79226983013637	4.25234876020484e-14	3.26592308468155e-13
ARNILA	0.042282766627027	0.111793971064516	1.4027007045018	2.52604177300303e-14	2.00043138396931e-13
CTAGE7P	0.0735227006216216	0.148428453430108	1.01350601464262	1.23568417079925e-18	1.87917956668499e-17
ZNF90	0.104643695843243	0.222181239596774	1.08625160400607	0.00214925048449295	0.00388738829224671
AC139769.1	0.174521722508108	0.364336054435484	1.06186315209379	4.04251316449077e-06	1.11806924851282e-05
AC004691.2	0.0121176863675676	0.0256825679139785	1.083675188886	3.6451880825475e-07	1.15678484362396e-06
ZNF888	0.166205698308108	0.465083904424731	1.48452116680224	1.18001050509327e-13	8.51520180923405e-13
LETM1P2	0.0153571643837838	0.0390184925322581	1.34524618601509	0.00296306655718778	0.00521959553824361
KIF18A	0.394933790210811	0.832322353784946	1.07553157541939	1.5414094029972e-19	2.72002629874835e-18
PSMD10P2	0.114412127843243	0.280917774682796	1.29590792399637	3.45987658187604e-13	2.35191340670878e-12
ZNF625	0.0378573675783784	0.0759710716505376	1.00487607572789	1.41339262822313e-09	6.10177845444486e-09
AC106772.1	0.0224770514108108	0.0688610007473118	1.61523435549267	1.87126980357911e-08	6.97236844305633e-08
STK33	0.0555296744594595	0.142871312639785	1.36338542113546	8.87359596276375e-05	0.000201464766794922
FAM157C	0.0295410548540541	0.074450116155914	1.33355275680154	8.55707657976117e-12	4.86090560715513e-11
AC016026.1	0.0279374271621622	0.0649751682473118	1.21768929949194	8.61649552958461e-14	6.32286170209676e-13
TRIM17	0.0725199200972973	0.36332987505914	2.32483075663441	9.27088847804141e-13	5.95354533022848e-12
RNA5SP108	0.145467691032432	0.305553725897849	1.07072731298196	1.00186490947383e-08	3.87982078589689e-08
AL451085.1	0.0397742428162162	0.0871971155322581	1.13244594547503	6.48789227696107e-09	2.57380978411747e-08
AC105339.3	0.0434068354054054	0.0933051515698925	1.10403449134267	4.55046640178941e-12	2.67476563701169e-11
HS6ST2	0.145660150681081	0.522986882483871	1.84416851867519	1.76016527885052e-07	5.80859152196887e-07
AC011825.2	0.0597432211621622	0.124209141376344	1.05592442465281	4.8598923690354e-09	1.95411565034822e-08
AC006064.3	0.105448332767568	0.213945409978495	1.02070644245339	6.38346340468645e-12	3.69022469223891e-11
ZNF385C	0.198183301227027	0.431279407516129	1.12178742546691	7.59555894366502e-13	4.93427403509706e-12
AL356356.2	0.122689404648649	0.380797253327957	1.63401240811566	4.35292556488313e-17	5.14973574222958e-16
DMBT1	0.102373067362162	0.285970896252688	1.48203211255647	0.00135299593027222	0.00253563472013459
AC015987.1	0.0609315266594595	0.128290335322581	1.07415169681376	1.0607084581185e-05	2.76462588429841e-05
IPO7P2	0.00749805105405405	0.0187340197043011	1.32107293363981	6.21950346609908e-06	1.67369999831515e-05
HMGA1P2	0.111888848589189	0.263682194048387	1.23673389490386	1.20094671841945e-17	1.56175324330243e-16
BTBD8	0.0873448711027027	0.177436931	1.02251142197904	5.29395277995528e-13	3.49678417043494e-12
AC011747.1	0.123102173567568	0.264001421736559	1.10068946384649	5.18128275742416e-07	1.60930782946298e-06
GUCA2A	0.309489545891892	0.753843417790323	1.28437421164209	0.00113818211895044	0.00216411764999865
AC244197.3	0.113235396010811	0.267841426446237	1.24205411876678	1.61434494538906e-18	2.41177032914911e-17
AL353743.3	0.012968676827027	0.0300694908924731	1.21326915052905	9.34993852261617e-09	3.63257941460692e-08
AP000347.1	0.0780633167675676	0.156366949354839	1.00221894162737	1.1375577825854e-16	1.25725081418287e-15
MFSD13B	0.0429659212162162	0.0964020150483871	1.16587047518028	3.88449234201584e-11	2.02745075655462e-10
TMC3	0.0366670924594595	0.0775737001774194	1.08108174704259	0.000139001125154576	0.000305858308834279
CASKIN1	0.0320057107837838	0.110373548602151	1.78599321325912	1.19914152612802e-13	8.64088284726908e-13
AC004160.2	0.261447975740541	0.110459696177419	-1.24300383581713	2.51083400468052e-09	1.04804548755913e-08
AC007842.1	0.232115315345946	0.508955628462366	1.1326981682141	5.58046764318082e-20	1.07350538193403e-18
MEGF11	0.0118134297459459	0.0265213537634409	1.16672654121512	1.40455458364902e-06	4.13522268411867e-06
AC141557.2	0.152932329681081	0.36047429805914	1.23700297582452	4.62045987563663e-12	2.71211200573416e-11
METTL24	0.166663919151351	0.408982070430108	1.29509578651278	3.61319091271577e-06	1.00762281772382e-05
BRWD1-AS1	0.0288560378378378	0.0632981770967742	1.13329073256433	4.82125195195805e-08	1.70585127685188e-07
AL117350.2	0.0813006100162162	0.170527223892473	1.06866399500121	8.58037199675293e-13	5.53834000886724e-12
AC036103.1	0.0449316857027027	0.0926651331989247	1.04429341440514	1.71681674091704e-08	6.42251559595732e-08
BARX2	0.0306238769459459	0.117429791827957	1.93906962229419	0.00150082829059849	0.00278986220823188
C2orf50	0.0177429502918919	0.0447370461344086	1.33422408186965	1.07413444950814e-06	3.20245078007047e-06
PFN1P6	0.222987634956757	0.498756587849462	1.1613721848928	9.32110430200039e-10	4.11569138437196e-09
DNMT3B	0.420480895464865	0.927529809784946	1.14135339593622	1.15503156364474e-27	1.25455346432258e-25
ZNF701	0.266423478048649	0.539352142150538	1.01750629119466	1.49112098102038e-12	9.30068257443875e-12
AL353803.4	0.00981377996756757	0.0203648526989247	1.05320054865923	2.64883438458541e-05	6.51199782021149e-05
AC011447.6	0.0109080128216216	0.0347042836344086	1.66972544800773	0.000809083553527494	0.00157692756325619
AP001767.4	0.0993437878216216	0.246299433317204	1.30991164788687	1.74929944971144e-17	2.21288136713246e-16
LY6G5B	0.290035995378378	0.614904444715054	1.08413027577795	6.47910054163026e-26	4.54782324647746e-24
CEL	0.24445876047027	0.513480694301075	1.07071892856725	1.97371468976596e-07	6.47262317379131e-07
DMBX1	0.0410265086756757	0.172341679365591	2.0706433549244	1.08374908311094e-09	4.75276594941047e-09
GCM1	0.0369921464810811	0.101359816795699	1.45419490113061	2.86764856008731e-06	8.09112933217334e-06
AC093012.2	0.0140017620648649	0.0436049992688172	1.63888515209937	1.11599730731041e-11	6.25211563959872e-11
LGR5	0.625943043145946	1.291941378	1.045437316923	1.23206661900102e-05	3.18200745436166e-05
FAM227A	0.0310015967675676	0.089474775172043	1.52913848867822	2.74053481690667e-08	9.97094092567588e-08
AC119673.1	0.0952667375027027	0.211843145548387	1.15295196080734	2.29170662635821e-08	8.43046938359132e-08
HSF2BP	0.182167477097297	0.372239741870968	1.03096667829031	2.12693646382255e-18	3.11789831017245e-17
OPA1-AS1	0.0301452596216216	0.0659058962096774	1.12847638594822	0.000117543534463726	0.000261936639985093
ZNF665	0.0744823881513513	0.174344450532258	1.22696920684955	8.38808510745009e-09	3.27707529647496e-08
ZNF724	0.0992648204594595	0.242476427327957	1.2884900795356	1.74148971045075e-20	3.7064019606122e-19
TICRR	0.243989381821622	0.53498955227957	1.13269235315921	1.21406195376187e-16	1.33477954506306e-15
AC009237.8	0.27067130487027	0.548075653591398	1.01783310044117	3.48927378179674e-11	1.83294163075873e-10
AC022432.1	0.0547388443891892	0.170456969682796	1.63877070702272	3.79589841621565e-07	1.20121617719726e-06
AL591806.3	0.0817133506162162	0.179153123365591	1.1325494804345	1.56154215486372e-06	4.56965518063069e-06
AL139241.1	0.0594601519351351	0.132424809629032	1.15517837985115	7.63210987425262e-05	0.000174790090631002
LINC01123	0.0478892822972973	0.126608982107527	1.40260503889815	1.1667458397627e-07	3.93717984883285e-07
ZNF727	0.0864009998864865	0.244676412629032	1.5017551156199	4.80207225210091e-06	1.31587014659298e-05
VANGL2	0.260039341935135	0.548049385924731	1.07557599510407	0.00174930548957776	0.00321358727288107
AC078818.1	0.165322003005405	0.336449564301075	1.02511150456037	9.89851491778256e-09	3.83683552396866e-08
H2AC1	0.0348708498378378	0.107868997139785	1.62918684672946	1.94462820931347e-08	7.22114445129533e-08
AC072052.1	0.112332473291892	0.266100907763441	1.24419838676039	0.000554665831353126	0.00110972800986641
GLULP3	0.0413707866972973	0.104153361456989	1.33202510492636	0.000667072965700286	0.00131726131672138
ZNF714	0.137609877854054	0.347940955231183	1.33825847217769	2.42550057403211e-12	1.47562020678501e-11
GRIN2A	0.0594269294864865	0.138850837602151	1.22434713430199	0.000304929650975877	0.000634967932652375
RPS27AP6	0.0596694800324324	0.12543584377957	1.07188455253555	7.17020310283527e-05	0.000164976212553274
AC112777.1	0.120612581951351	0.309693583462366	1.3604610793308	1.13032923632837e-20	2.50291444870286e-19
HOXA6	0.0369786309081081	0.126552379575269	1.77497091812746	9.04749534444797e-06	2.38206911696525e-05
TBX4	0.153160765832432	0.444896996715054	1.53842458054512	1.63527690948125e-09	7.01043600578735e-09
GTF3C2-AS1	0.0336892766540541	0.0714892374784946	1.08543661165934	3.90766449903198e-17	4.65135747336357e-16
RNA5SP311	0.161562812454054	0.342536107586021	1.08416090864697	3.58152611753686e-08	1.28911407850038e-07
ZNF826P	0.228951922405405	0.465323313096774	1.02318879044588	0.000659802598030992	0.00130351749649416
ZDHHC20P4	0.0186298098108108	0.0444670996075269	1.2551253610561	3.41481159906246e-05	8.26289970086181e-05
AC005154.4	0.0649245482486486	0.163388330505376	1.33146897159561	1.16978611824935e-12	7.40081355605457e-12
RNVU1-3	0.233202666043243	0.498673800607527	1.09651212652659	2.75790162567945e-09	1.14474562904962e-08
SNORA80E	0.0547922658	0.147653087473118	1.43016735488914	1.97487264800166e-09	8.36102416952181e-09
LINC01521	0.212062330583784	0.444391759053763	1.06734369079578	4.37906712018952e-20	8.5940897477925e-19
H1-6	0.0244018928648649	0.0591635711236559	1.2777160738175	3.45753982340766e-05	8.36307794298806e-05
CCR3	0.0862885475675676	0.184371923069892	1.0953779737207	0.0125014884507412	0.019655893646361
ATP8A2P2	0.00830357905405405	0.0175173848655914	1.07698220010344	3.32162928641825e-06	9.2991596920846e-06
AC010203.1	0.185839466356757	0.450729601795699	1.27820528604879	9.51999279508735e-21	2.14382751066493e-19
ZNF98	0.0370528963567568	0.0812185212365591	1.13222244027938	0.00807814673308688	0.0131457035535716
RCC2P6	0.0147128754	0.0328931480107527	1.16070786048874	3.72465455790605e-05	8.96442886386577e-05
AC117386.2	0.498531350962162	0.235923833198925	-1.07936306566952	0.00010185939323272	0.000229051833845378
RN7SL809P	0.103301411437838	0.216991143666667	1.07077619503025	3.79678415526604e-10	1.75776527518921e-09
ESRP1	0.20963835927027	0.893170384919355	2.09103269322857	0.0209841695545611	0.0316029218626216
AC022424.1	0.252569668394595	0.620789137526882	1.29742192034441	0.000230958488299881	0.000490677257117334
AC004893.1	0.0122380350486486	0.0269883126397849	1.14096284356697	7.04752826998684e-08	2.44413246456645e-07
LINC01634	0.0157773036864865	0.0351246096935484	1.15463152175587	0.000231641470947136	0.000492003828927586
AC113143.1	0.161459728054054	0.0691418191182796	-1.22354390043234	0.00013318607805188	0.000294090078937025
PTGES3L-AARSD1	0.00914757816216216	0.0242269898655914	1.40515342223421	3.70581553651802e-05	8.91993941204676e-05
RPL23AP64	0.273422526659459	0.588243626569892	1.10528167619812	1.44474931651306e-16	1.56855829499408e-15
SYT15	0.0470090151837838	0.11475363144086	1.28753044703301	1.20524536973944e-08	4.61635173613986e-08
SEC14L6	0.214802660945946	0.530818736876344	1.30520743061323	0.000986493687871139	0.00189543686165954
KISS1R	0.128455473810811	0.258282011370968	1.00767879881543	3.5097959606979e-06	9.79981699873977e-06
PTMAP1	0.0685396784324324	0.151918478489247	1.14828603333926	1.50556385239324e-09	6.48192440055651e-09
RN7SL381P	0.151019076135135	0.323865479768817	1.10066390547431	7.36951832818808e-11	3.72153291286596e-10
AC074135.1	0.0769731812486486	0.198519092258065	1.36684998369938	1.03431706180695e-06	3.09105261390813e-06
IGF2-AS	0.216364555583784	0.534788963370968	1.30550551327547	0.0178314454742812	0.0272406544108161
MEX3A	0.598752223956757	1.19843620789247	1.00112210255747	1.51442211837878e-15	1.41918642473138e-14
LINC00630	0.114026838108108	0.236657232892473	1.05342558888744	6.21386524652711e-20	1.1853383069435e-18
TUBB8P7	0.0297300081837838	0.0774374108602151	1.38111085616198	1.93672039075582e-05	4.85993000663771e-05
FOXJ1	0.228935436751351	0.876359713145161	1.93658237027081	9.1163395327191e-12	5.16230651426941e-11
P2RY4	0.0311243426864865	0.0828369144032258	1.41223044623799	1.41741501410975e-08	5.36539596523232e-08
LINC00665	0.609498020135135	1.25364269378495	1.040432778288	2.56892158643096e-09	1.07193666263411e-08
ZNF611	0.318007765172973	0.64326491605914	1.01635101169536	9.98531057849835e-17	1.11533617583147e-15
AC244093.5	0.0333139625351351	0.075725468139785	1.18465162604895	2.47737997599643e-10	1.17521645359816e-09
SPEF2	0.204996669583784	0.443110392989247	1.11206569348189	1.62110251023476e-21	4.18976022106725e-20
AC087294.1	0.0648714373405405	0.131688568387097	1.02147480392666	2.24110279364169e-14	1.78657226501034e-13
AC141586.5	0.0253008235027027	0.0576215741182796	1.18742472970495	1.58866607352082e-08	5.96969823839116e-08
AC004381.1	0.0476653485243243	0.0955650863870968	1.00354279701796	3.72370334153803e-06	1.03591963461489e-05
GINS4	0.384219892259459	0.778125946532258	1.01807147325144	8.65263569963113e-18	1.15792759954862e-16
ATP2C2-AS1	0.0120619226	0.0359839013655914	1.5768917289765	0.000894188902344888	0.00173088540099776
EPPK1	0.389169161351351	0.784955301870968	1.01221311197376	5.32865491573701e-08	1.87591141028046e-07
POTEF	0.0141014413891892	0.0290391740645161	1.0421577843266	0.00161003765032391	0.00297880607566169
HUNK	0.238664051556757	0.747981106897849	1.64802055099849	3.97463209086556e-13	2.6772722282203e-12
SDK1	0.219261171605405	0.45677758305914	1.05884149885245	0.00106379066350012	0.00203372120225233
AL442125.2	0.0697050318486487	0.222195436913979	1.67249447946437	8.10172256461157e-14	5.97819346722246e-13
AC093642.2	0.0183624037459459	0.0368228815322581	1.00384759922216	0.000528351852815148	0.00106095611914008
AC015971.1	0.0443285960486486	0.098025524639785	1.14491978720339	1.50258388621041e-13	1.06628024073827e-12
PSAPL1	0.028186705027027	0.138140746010753	2.29305217533415	1.03397771083782e-05	2.69890245860806e-05
ANKRD36B	0.0508272743567568	0.10255158644086	1.01267503744835	4.61320109332795e-15	4.03779278745297e-14
AC093732.1	0.0209811736540541	0.0459405011182796	1.13067121141934	1.86456411288035e-08	6.94841039344453e-08
AURKAP1	0.0188143948972973	0.0595437174946237	1.66211240556488	1.03539240224925e-10	5.14308163695621e-10
AC006213.6	0.0376696698864865	0.0795895331935484	1.07917532419494	3.31470137750549e-12	1.98874190504192e-11
AL157834.2	0.0262688844324324	0.102798756817204	1.96839597802243	7.87433093803943e-07	2.38830892324379e-06
AC139149.1	0.0383003718810811	0.0926329458494624	1.27416699371781	0.000765970244983427	0.00149811271370206
KIF15	0.442032449605405	0.961798459629032	1.12158233390534	3.82007023039001e-19	6.30399146925985e-18
FO681492.1	0.0297623681567568	0.0933913310591398	1.64979931510646	2.5717013701058e-09	1.07291892094861e-08
AL512785.2	0.0686476288378378	0.148205582150538	1.11031799352862	8.5352223542319e-11	4.28103240653443e-10
BX322639.1	0.0998002543891892	0.253874339715054	1.34699918423085	2.82141838827946e-05	6.90529545126788e-05
SULT1C4	0.346447341502703	0.708854077725806	1.03285258414574	1.28685196432989e-07	4.32365101988652e-07
AC004975.1	0.0773608924540541	0.158282004392473	1.03282089669707	5.10887084390866e-09	2.04834425450524e-08
RNU6-418P	0.282443121281081	0.597560692758065	1.08112488629409	8.35993945856951e-11	4.19812902384402e-10
ZIM2	0.0108479780540541	0.0673471193064516	2.63419007247645	1.81768150099152e-09	7.74366122459599e-09
ZNF321P	0.182120028508108	0.406330672946237	1.15776468403147	4.57951645811498e-11	2.36716379954953e-10
AC087163.2	0.0533065383513514	0.111069344860215	1.05907628409121	8.8648581227452e-11	4.43577362658968e-10
AL450263.1	0.0881689661351351	0.191319996612903	1.11764482294293	4.65040333858951e-07	1.45337360447869e-06
AL080276.2	0.0205963479405405	0.043802119172043	1.08861212258956	2.84796850762398e-05	6.96824530766256e-05
SNORD62B	0.318474089124324	0.677477560344086	1.08899716140688	3.15948160338569e-13	2.15340021044315e-12
RNU6-930P	0.103965968259459	0.234123064489247	1.17115570716289	6.97038923424568e-07	2.12647504011812e-06
AC022150.2	0.339531883178378	0.737911345682796	1.11990044337615	4.32373416550318e-16	4.3950696747283e-15
GGTA2P	0.0174659502594595	0.0448882292419355	1.36179204900049	1.47407516639911e-11	8.10500111675566e-11
AC002310.4	0.00819009996756757	0.0193294335	1.23884638970526	3.56936274107592e-06	9.95841139419532e-06
QRSL1P1	0.0281519693459459	0.106390131129032	1.91805657759868	3.89375032712707e-14	3.00977345071396e-13
HOXC10	0.163037128237838	0.355405478629032	1.12426537592155	0.0176887348801725	0.0270488761602929
B4GALNT2	0.230065039562162	0.474356079392473	1.04392866718138	1.99005177315775e-07	6.5228036721907e-07
SHISA9	0.0333662740378378	0.0920312929784946	1.4637339056607	0.0098534958444435	0.0157970633531067
NPIPB4	0.084095506372973	0.186339754607527	1.1478348809997	7.61608702816258e-16	7.45022426330236e-15
LINC02158	0.826258744481081	0.354385575112903	-1.22127375334123	1.01213885165561e-08	3.91780137064051e-08
GFRA3	0.0936997380108108	0.326752240956989	1.80208021130043	2.24669587603786e-07	7.30792427782084e-07
SORCS1	0.0277338409945946	0.0927474539569892	1.74166024227634	1.76084871276149e-07	5.81008599094891e-07
ZNF66	0.0790848834864865	0.234021283639785	1.56516587995889	2.1077455257788e-13	1.46964802169618e-12
NRXN3	0.160053391945946	0.322292670408602	1.00981812729623	0.000245237796813101	0.000518652726973842
AL645939.3	0.0597861538648649	0.146966076123656	1.29759987096103	5.49822014456996e-07	1.70103928082282e-06
AC072022.1	0.0261448152486486	0.0640055115806452	1.29167126694975	4.87580335908222e-06	1.33447777609985e-05
FER1L6	0.139028813416216	0.385871435908602	1.47273634317242	1.3814199154528e-08	5.23622148758952e-08
AC092070.2	0.410499064497297	0.854078990677419	1.05699057147226	7.70426087047693e-11	3.88357010752447e-10
VN1R81P	0.159037597194595	0.470267967155914	1.56411519936105	1.6029490804378e-13	1.13558374692022e-12
AC011466.3	0.0379139237891892	0.083455381811828	1.13827731640537	1.62490171911828e-11	8.88775741698753e-11
ASB12	0.058052197027027	0.11741572072043	1.01620300988897	5.70798530730334e-07	1.76053270206532e-06
AC099792.1	0.0391191862864865	0.0880827115322581	1.17098252013751	0.000153027947332749	0.000334387031290144
KCNK2	0.0663053979135135	0.175838519935484	1.40705291818619	0.0270891154894359	0.0399519267949371
ZNF391	0.156885842043243	0.375646445774194	1.25966028802923	2.3472401452908e-07	7.61727036975955e-07
EHMT2-AS1	0.0361163848216216	0.077990544844086	1.11064574081895	1.2045409716213e-05	3.11474889111187e-05
GOLGA2P8	0.0365380864810811	0.106035523489247	1.53707468386978	3.83217203432782e-08	1.37403106279207e-07
SH3GL1P2	0.0751818363891892	0.155489992548387	1.04836567026953	3.81879306390625e-13	2.579195025928e-12
ABCA12	0.0174448529837838	0.0752482316397849	2.10885623912956	2.52000512960285e-05	6.21833228171389e-05
ANKRD34B	0.0167838794756757	0.0644965473870968	1.94214570948267	0.000530239074467466	0.00106415215335343
MIMT1	0.0200150254918919	0.0833975282795699	2.05892117277882	9.0342438112138e-07	2.7159855619038e-06
ZNF137P	0.18111689592973	0.435817021989247	1.26680140795551	3.47095525977439e-15	3.08517113195961e-14
ASNSP3	0.0440903192216216	0.102404284989247	1.21574225704321	8.85940937431257e-10	3.92283002676687e-09
SLC28A2	0.121230834021622	0.267999414360215	1.14447316549148	0.00211432109789139	0.00382898617137618
C2CD6	0.0273217689135135	0.061629648311828	1.17357366629888	1.33675868099004e-07	4.48176982467643e-07
LINC01876	0.131932018908108	0.275892848188172	1.06431332070848	2.40766049774193e-07	7.80229383778278e-07
LRRC37A6P	0.0937704861783784	0.246663246166667	1.39533694639867	5.52439824927049e-18	7.56716166478109e-17
HYAL4	0.0146966275891892	0.0537697508225806	1.87130964575938	4.31572758118983e-05	0.000102838788953572
LAMC1-AS1	0.109850913805405	0.309225631209677	1.49311303585599	1.408413254541e-17	1.80889936805192e-16
AC007277.1	0.0562097178702703	0.192741724166667	1.77777743704042	7.46762032300319e-07	2.270470131749e-06
TPH1	0.0494920150486486	0.113143888048387	1.19289096606365	3.20995048748547e-15	2.86530436890352e-14
AC093833.1	0.0261864279189189	0.0735217824731183	1.48935246836033	1.85560386819456e-09	7.89054368454855e-09
PTPRG-AS1	0.0514653406756757	0.115986892876344	1.17228870079729	2.65232079632046e-08	9.67622111634759e-08
RIMKLBP1	0.0157628944108108	0.0322554265913979	1.03300942785724	1.55024447067208e-05	3.9435302257688e-05
SAPCD2	0.481300780551351	0.983598282521505	1.03113045281987	7.43487319408164e-09	2.92462331591732e-08
TAS2R6P	0.0410247164432432	0.0933182801129032	1.18566635613601	1.6787878481124e-08	6.28958890642051e-08
AL592435.2	0.0190771181513514	0.0496225363978495	1.37915222896833	8.7600943120693e-09	3.4118333318367e-08
PRSS16	0.111123316308108	0.424289944349462	1.93288892709693	0.000397153807133906	0.000812591651994746
FOXP1-AS1	0.0254499488	0.0610095271666667	1.26137179570597	3.7590712144499e-08	1.34925652970636e-07
AC008543.3	0.0394012298702703	0.0815579280322581	1.04958446167677	3.19699975673323e-10	1.49104565741108e-09
U52111.1	0.0778792853135135	0.177305468225806	1.18692548082002	1.30330881305625e-13	9.33809462047326e-13
LINC01121	0.0357875926486486	0.106428966612903	1.57235945517718	5.33869005174664e-11	2.73378684442113e-10
FBXL19-AS1	0.257455924675676	0.534912500053763	1.05497744718923	7.43144400649742e-20	1.39749968298305e-18
AC106037.3	0.0530845185351351	0.116311842188172	1.1316349082884	2.78975192103396e-09	1.15699405296469e-08
AC138393.3	0.0972326042702703	0.242429652962366	1.31805410588	6.40659986149387e-15	5.48183877950383e-14
SFRP5	0.464003731956757	1.20030493735484	1.37119265490612	4.62786216176463e-05	0.000109644131829924
AC114488.1	0.153676559243243	0.431407569048387	1.48915436570139	2.3895846214123e-10	1.13506395617283e-09
CYP4F26P	0.0284512775297297	0.0978585075107527	1.78220384526235	7.91921453714559e-09	3.10253190383167e-08
NPIPA9	0.0110588924594595	0.0230292528978495	1.05826070090142	2.58528957836202e-09	1.07787412450603e-08
ZNF667	0.117774314	0.278274530489247	1.24048394103141	4.14965048100714e-05	9.91156800672028e-05
GNAQP1	0.0472243030486486	0.0960075266827957	1.02361800792453	8.44202924671247e-08	2.89547699724932e-07
GMCL2	0.052484857627027	0.132942328913979	1.34082737579748	0.000384299353901316	0.000787826181171434
FGF13-AS1	0.0313909755189189	0.0677069845645161	1.10895480461868	0.0112219331253426	0.017796192122436
AC233280.2	0.0726329730756757	0.200310862204301	1.46354411589486	1.41645065116009e-18	2.13731376997504e-17
LINC01671	0.352227148783784	0.762151725849462	1.11357211899746	3.84517882025148e-09	1.56458357971124e-08
LPO	0.0101817708378378	0.0310326300483871	1.60779747179232	3.20505088407704e-05	7.78448937135974e-05
GALNT3	0.222713732086486	0.452894467967742	1.02398440263071	0.000159313104661572	0.000347307805551255
RNU4-62P	0.520481892551351	0.257416508064516	-1.01574339711621	4.80295837437132e-07	1.49789292172999e-06
LINC02587	0.127185653021622	0.326506581849462	1.36017613563889	0.000592931328095104	0.00118075521863984
OTOGL	0.0140364437405405	0.0288229939139785	1.03804273735946	0.00389914388402388	0.0067150441999397
RSPO4	0.0638673836378378	0.156507488505376	1.29308043223688	0.0270203663447961	0.0398598290287485
CTSE	0.218240927983784	0.610292334865591	1.4835787866185	3.95610199387674e-05	9.47531737892786e-05
AC092835.1	0.0313123952432432	0.0629399438225806	1.00724201922371	3.7047469749949e-08	1.33061458128416e-07
ZNF670-ZNF695	0.0206928374972973	0.057423565	1.47251141171927	3.78837240747526e-09	1.54411480271118e-08
RASAL1	0.206420884518919	0.449510428591398	1.12276564447163	0.00259202680707967	0.00461567970543429
RN7SKP173	0.0710052515081081	0.142552707435484	1.00549780537144	3.46597516746387e-10	1.61023429655092e-09
MCM3AP-AS1	0.164323960697297	0.328981877784946	1.00146525376511	3.75953296315534e-28	4.57664111780442e-26
RNU6-476P	0.121866450751351	0.24909937505914	1.03142038854723	2.21555338717057e-06	6.34645104050372e-06
HAVCR1	0.209842369972973	0.482767216677419	1.20202170348361	0.00127539107827795	0.00240090988955073
RMST	0.0592558728162162	0.135814507548387	1.19660754392386	0.000647721187717287	0.00128135705835201
PCDHGA11	0.0635597502486487	0.130714065112903	1.04022902566525	7.1681885025126e-08	2.48324418579619e-07
C1orf116	0.322092936394595	0.891527781494624	1.46880273305294	4.49027258119599e-07	1.40682650346775e-06
AP002770.2	0.040866143227027	0.0929053891612903	1.18485619106676	5.56082517931445e-09	2.22212549466452e-08
AL109809.1	0.0191993926810811	0.0420066014247312	1.12955539217436	3.74895381238537e-05	9.01860497549393e-05
AC010320.4	0.0799490181459459	0.164167891516129	1.03801976658633	4.69859247693959e-11	2.42275080471456e-10
FAM87A	0.0327930437189189	0.0800135258709677	1.28685408760057	5.05488319717073e-06	1.37974438567488e-05
SLITRK2	0.00589331436216216	0.021511112811828	1.86793103028492	0.00855772225958673	0.0138685958477554
NECTIN4	0.171899372437838	0.369480546252688	1.1039341282456	0.00135557880044098	0.00253982854994863
AC141586.2	0.0609775200756757	0.123903672811828	1.0228695701782	1.14696296813313e-10	5.67045709907529e-10
RPS3AP2	0.0223864989837838	0.0539285056397849	1.26841913399486	5.13181656459642e-06	1.39937934867726e-05
POU3F2	0.0341330309891892	0.0921263877688172	1.43244591633596	1.45061648056256e-07	4.84224197823499e-07
RN7SL473P	0.0532983811891892	0.118924338725806	1.15788038292027	3.53947017312144e-07	1.12572395421541e-06
MAP7D2	0.294544620643243	0.707984496241935	1.26523156301035	6.91335901136832e-09	2.73098814434034e-08
HMGA1P1	0.0137559224594595	0.0350672664892473	1.35007208748668	1.20934586559322e-06	3.58436914456405e-06
AL034417.1	0.195368748745946	0.397600470650538	1.02511975290536	2.18609782051817e-10	1.0429284168731e-09
ZNF737	0.249710561167568	0.577580872086021	1.20976612548899	5.36820528189186e-14	4.05131491160207e-13
DNAJC5G	0.0230086182432432	0.0642906678548387	1.48243499087422	0.0201125428755742	0.0303986045690121
CR381670.1	0.0371588340918919	0.0770232873333333	1.05158946234334	0.000621188630541571	0.00123206078717175
RNF157-AS1	0.138748394951351	0.503061989021505	1.85826510242147	8.5718552594411e-16	8.31737314912038e-15
AL355075.2	0.159277398372973	0.361031093747312	1.18058153287814	8.09414177274271e-17	9.16281574714032e-16
CHRNA7	0.0129721700216216	0.0270262835752688	1.05894330043447	0.00379587889876119	0.00655287746590965
AC078860.2	0.0378486105675676	0.1336985	1.82067103495027	8.3638519547987e-13	5.40273533475961e-12
KLHL11	0.208369297416216	0.475804665188172	1.1912267006861	5.62942852148758e-20	1.08204400696389e-18
AL109614.1	0.13566996192973	0.283941831048387	1.06549407074853	3.04816743881586e-12	1.83538282654052e-11
TMEM130	0.0895216262	0.272396274994624	1.60539882584313	0.029824458323684	0.0435830738400901
LINC01106	0.0990005646540541	0.202725772827957	1.0340208536206	7.07627598861758e-08	2.45376467093951e-07
CCNI2	0.0776913708324324	0.167459077123656	1.10798230673967	3.64952933096386e-07	1.15765973830511e-06
AC245884.9	0.0446189259837838	0.222954936322581	2.32102444972986	0.000409810291823753	0.000836720915869936
BMPR1AP1	0.0246282045621622	0.0657517373924731	1.41671755923491	2.60687985758062e-14	2.0605635361096e-13
NRG3	0.0694292674324324	0.187990233645161	1.43704185947644	0.00789089892761048	0.0128684158734699
AL356019.2	0.0791322312918919	0.200144379978495	1.33870376306407	3.90123340176336e-27	3.56185436561721e-25
AC064850.1	0.0132741873189189	0.0467103307903226	1.81511812386002	3.82361481614396e-13	2.58175963965733e-12
LRRC37A4P	0.0576459705297297	0.136848427322581	1.24728718347851	0.000297679753941208	0.000621425906682503
AC015849.5	0.0932568824324324	0.201036323166667	1.10817408409241	2.65320628589784e-14	2.09455342100062e-13
B4GALNT4	0.248080835578378	0.696494631139785	1.48930194168364	0.00366293526500642	0.00634510935195551
VN1R42P	0.0522007451405405	0.137163011704301	1.39374918132493	1.40924119953229e-09	6.0848987297831e-09
MYBPC2	0.034629578427027	0.109515191284946	1.66105427593937	0.000401258927962701	0.000820125210944286
KLHL38	0.066396074772973	0.155054621446237	1.22360666707786	2.44397356470153e-06	6.96355606704137e-06
UBE2Q1-AS1	0.140584541886486	0.364012534247312	1.37255015824596	6.28255948306347e-21	1.46181178590689e-19
ERVFRD-3	0.00908082516216216	0.0204686180591398	1.17251839763419	2.15970604159448e-05	5.37824217236281e-05
HPSE2	0.0150644885837838	0.0520453119516129	1.7886165202804	0.00101733083044774	0.00195037428457491
MTND2P40	0.0157145347621622	0.0580023228924731	1.88401111787973	1.38378394440386e-14	1.13954155604683e-13
AP001372.4	0.0974319189135135	0.201039134677419	1.04500998166401	1.22669676541448e-09	5.34154687950224e-09
AL390719.2	0.176581340762162	0.409074005365591	1.21202896161388	0.000573446296891159	0.00114466676452474
SPAG6	0.0199746555513514	0.067230303344086	1.75094103392109	1.26829407809161e-05	3.27054261909849e-05
AC013726.2	0.00658037457297297	0.0159734323978495	1.27943274121292	4.25329856754158e-05	0.000101495142616932
RN7SKP271	0.0283197850162162	0.0787896523709677	1.47619585607204	3.83313913621118e-08	1.37418228899396e-07
LINC00316	0.0489942065837838	0.17347616994086	1.82405442629329	5.31404341491821e-05	0.000124775046601308
FAM83A-AS1	1.88330844735676	0.612634420317204	-1.62017097234954	1.77375501690939e-14	1.43719783508359e-13
AC124312.3	0.0922296265135135	0.224340090467742	1.28238529807363	3.88306713923106e-09	1.57974505717603e-08
MIR765	0.150327841513514	0.329683622354839	1.13296999146432	6.40204053465771e-08	2.23101949153422e-07
AC000078.1	0.0869400749513514	0.247868622677419	1.51148240986841	1.20551325452308e-15	1.14892645811673e-14
AC010615.2	0.0821462204486487	0.225123763107527	1.45445224623581	6.78717704029274e-08	2.35773468759769e-07
SNRPGP15	0.276450929659459	0.622500198166667	1.17105087320179	6.09341653908893e-14	4.57124154118791e-13
FAM153CP	0.0110312062864865	0.0304523563548387	1.464963304488	0.0266963338401182	0.0394234011039111
FLG	0.0133738592432432	0.0291032664623656	1.12176524745551	0.00582500435502288	0.00972983459778746
STARD4-AS1	0.175410535059459	0.391019114887097	1.15650373725096	3.52862676099906e-20	7.02911566436783e-19
ZPLD1	0.132082756118919	0.293644601629032	1.15262898570334	0.00550810015033223	0.00923972398728585
POM121L4P	0.0158276769081081	0.0349615199139785	1.14331838494547	0.000566000386028856	0.00113096849794157
CACNG4	0.415290308091892	0.875965227236559	1.0767533979883	1.33940236477314e-07	4.48884162653522e-07
LINC02038	0.138697419016216	0.315081443016129	1.18378384695331	1.16436821065438e-07	3.93046410452508e-07
RXFP4	0.0413497247783784	0.0848958352096774	1.03781605335812	3.80145127780846e-07	1.20267132139982e-06
NAT16	0.0802073368864865	0.0386275015645161	-1.05410584506458	0.029253092845366	0.0428201386355143
RNU6-1048P	0.135405918081081	0.354211442129032	1.38732002133017	4.05314860143887e-13	2.72724410167311e-12
AC078795.1	0.0436453725405405	0.0886135656129032	1.0216988724168	2.33301873087487e-14	1.85515112020561e-13
NAIPP2	0.0501504767567568	0.10335127788172	1.04322090597288	2.76039996465247e-14	2.17644927125399e-13
PRSS30P	0.0651718243135135	0.156100728784946	1.26015698773974	0.00430752594377569	0.00735451902277957
DHX40P1	0.0118035963783784	0.033289613672043	1.49584563395602	1.07477986021645e-07	3.64072828304803e-07
AL109945.1	0.0263924157243243	0.0528537790860215	1.00188322107115	8.9567455037906e-08	3.06409217960928e-07
AC108860.2	0.0252710245459459	0.164163561424731	2.69957787397038	0.000650644835007078	0.00128663573705904
ADORA2B	0.287114921891892	0.585149898112903	1.02717793586464	1.78734016722314e-12	1.10607035544833e-11
DDX50P1	0.0360797830216216	0.0801873073602151	1.15218323184674	1.30423289716163e-14	1.0779063553813e-13
NPIPB10P	0.0230961725783784	0.0477408510537634	1.04757049211679	1.36546385768958e-09	5.91309911495441e-09
CXXC5-AS1	0.0258925273945946	0.056657963688172	1.12974295659421	1.75698731401585e-06	5.10249202787662e-06
CU638689.4	0.0292321744486486	0.0667568743064516	1.19135925768084	3.40549389865706e-06	9.52230811720586e-06
SLC35F3	0.0710345772108108	0.189419724150538	1.4149932100377	0.015828697106296	0.0244239384227269
OTOG	0.018705795	0.114708271430108	2.61641223840818	4.36970555944493e-07	1.37108965748291e-06
AC129492.1	0.0507558412594595	0.109468579580645	1.10887106686794	0.000888785703297027	0.00172121971544588
ZAR1L	0.0133313871459459	0.0272934788010753	1.0337293885899	3.17994503695995e-05	7.7279809997448e-05
C10orf95	0.0970611728108108	0.207139207870968	1.09363445892427	1.09375582816674e-18	1.67547435343305e-17
INAVA	0.526333094556757	1.20090587262903	1.19007506061142	2.57918610320892e-08	9.41983049285151e-08
AC092111.1	0.0326656133621622	0.0659555078924731	1.01372041335773	2.04963948810225e-05	5.11983202425541e-05
SHISA8	0.0441854940648649	0.0899203583225806	1.02507496867739	0.000185424813156133	0.000399599749142341
LINC02413	0.0780204166378378	0.252355991908602	1.69353673456057	0.00377789565451736	0.0065231733999029
CAB39P1	0.0455403733837838	0.115012132903226	1.336568037289	1.52432284130914e-08	5.74522801259368e-08
BUB1B	0.748787900454054	1.5052756705914	1.00739869304863	3.31440554642238e-21	8.10870925866967e-20
AC073476.1	0.130150116464865	0.272297399301075	1.06500660060026	5.07861558514644e-14	3.84890328210842e-13
RSKR	0.18630314347027	0.407791316747312	1.13017903893488	6.21540225024175e-24	2.70037795351451e-22
ZNF101P2	0.0145539977621622	0.0293141042580645	1.01017947943695	9.23043557648112e-06	2.42719133978658e-05
FHOD3	0.184443102967568	0.45268112033871	1.29531929618615	1.54871582795669e-05	3.94003938906417e-05
H2BC18	0.148486396886486	0.326535240446237	1.13690793007618	5.28474860145404e-09	2.11619643085253e-08
PGA5	0.0163029456702703	0.0383293688924731	1.23331758488422	0.000129375143200221	0.000286226886172289
AC003005.2	0.0230339680216216	0.0490147582795699	1.08945324512089	3.98851608293971e-06	1.10422562924629e-05
ABALON	0.165264238156757	0.338207267016129	1.03313308820883	1.50560821584547e-14	1.23301337117615e-13
WNK2	0.306936594859459	1.02111268574194	1.73412951671095	4.14585180523521e-08	1.47897972523594e-07
AC245100.2	0.0587715040594595	0.133312213580645	1.18162023610898	3.96286747567445e-12	2.35131381020769e-11
AC018410.1	0.0575227878216216	0.128846293897849	1.16344553818923	1.39974005758674e-10	6.83302009126855e-10
LINC01801	0.0227377581297297	0.0549914173709677	1.27411645555924	0.00135382421018783	0.00253680965738572
BBIP1P1	0.0981483192162162	0.233967316376344	1.25327154236307	1.14025326171681e-13	8.24483269497902e-13
EMILIN3	0.0528733164810811	0.119614808091398	1.17778427578362	3.81686872782084e-05	9.16797970378013e-05
ZNF28	0.619248080254054	1.26184970976344	1.02695069501532	6.01782687943065e-19	9.57343557669021e-18
DUOXA1	0.0613287622108108	0.124479767956989	1.02127553742031	0.00798498868409179	0.0130067052262721
GRHL3-AS1	0.0493591153027027	0.105282141795699	1.09287230237418	1.59992537488589e-05	4.06211783594454e-05
AC233300.1	0.0460532489405405	0.105768687354839	1.19953773966281	1.34605480746804e-12	8.45233867266064e-12
AL365436.2	0.0302240531945946	0.0913032557741935	1.59496916005638	1.64150792370999e-12	1.02058618725803e-11
PKD1P6	0.211642501621622	0.443503361946237	1.06731566515322	6.90210770897085e-22	1.92911919547774e-20
IDSP1	0.0940685016162162	0.189410360607527	1.00973161786821	7.83383275522517e-06	2.07969607668478e-05
AL358115.1	0.0507697274810811	0.14694696455914	1.53325513678092	2.31919537522361e-20	4.82189804127556e-19
MESTP1	0.0153675210810811	0.0339691457526882	1.14434047399787	0.000112092773347983	0.000250498917665469
SEPTIN3	0.181759902281081	0.442903534672043	1.28495854663426	7.07662936216216e-13	4.61262243396597e-12
ACTG1P24	0.0300897586486486	0.0807482901505376	1.42415917618982	4.50884478545991e-12	2.65091879955213e-11
RNA5SP78	0.128803952767568	0.286343207962366	1.15256851534546	6.20297871136957e-08	2.16644297363551e-07
AL606534.1	0.0602143102378378	0.13064027761828	1.11742146514942	1.23263373060203e-10	6.06189254048411e-10
AP001628.1	0.143843357562162	0.346729016021505	1.26930997209317	5.04351050988553e-15	4.3824628047795e-14
AC018868.2	0.0158838166810811	0.0335138791774194	1.07720107024648	3.00726312443109e-10	1.40855062216615e-09
AC011676.5	0.00740783738378378	0.0157600831774194	1.08915081482566	0.000185334372055505	0.000399439004569507
